# Supplementary material for: Synaptic transmission promotes brain metastatic outgrowth in breast cancer
Source: JCI Insight. 2025 Sep 2;10(19):e193119. doi: 10.1172/jci.insight.193119 (PMC12513486; doi:10.1172/jci.insight.193119)
Supplement: Supporting data values [file jciinsight-10-193119-s228.xlsx]

## Sheet: raw_counts_GSE14017
Column1	Gene_Symbol	Lung_GSM352095	Brain_GSM352097	Brain_GSM352098	Bone_GSM352100	Brain_GSM352101	Bone_GSM352103	Bone_GSM352105	Brain_GSM352107	Bone_GSM352109	Brain_GSM352110	Brain_GSM352111	Brain_GSM352113	Lung_GSM352114	Brain_GSM352115	Bone_GSM352117	Bone_GSM352119	Brain_GSM352120	Brain_GSM352121	Brain_GSM352122	Bone_GSM352123	Bone_GSM352124	Brain_GSM352125	Bone_GSM352126	Lung_GSM352127	Brain_GSM352128	Brain_GSM352129	Brain_GSM352130	Bone_GSM352131	Lung_GSM352132
1552563_a_at		4.47753	4.52539	4.37607	4.27007	4.15838	4.46062	4.30485	4.23266	4.21454	4.63127	4.21531	4.46646	4.2771	4.3133	4.3562	4.099	4.38118	4.6793	4.05704	4.20474	4.33608	4.76175	4.25164	4.46214	5.06615	4.33062	4.74433	4.20074	4.00294
1552829_at		6.6554	6.78336	7.30815	7.3716	7.34687	7.31791	7.03122	6.75718	7.2255	7.55305	7.0708	6.98869	7.42689	7.02197	7.13648	7.07046	7.12733	6.65067	7.12158	6.96293	7.04025	7.13152	7.26918	7.27094	6.88515	6.94416	6.91859	6.89933	6.91142
1552867_at		7.84916	7.9829	9.77665	7.99821	10.226	8.82324	8.85778	9.2395	8.69753	9.16391	9.43255	8.21935	7.40744	7.45538	7.12209	7.1466	7.54609	6.62895	9.36494	9.08955	7.53122	8.06933	7.8938	7.83159	8.06445	8.16337	10.1622	9.24764	8.86271
1552961_at		5.52504	5.28949	5.48661	5.34501	5.36104	5.53074	5.56691	5.45035	5.32466	5.50962	5.2504	5.44896	5.10165	5.46048	5.31806	5.33664	5.32187	5.48969	5.5234	5.44486	5.32908	5.17664	5.22797	5.44395	5.45719	5.38763	5.33043	5.29672	5.42288
1552974_at		3.84689	3.72122	3.70203	3.69825	3.66136	3.65411	3.72768	3.7741	3.62212	3.74143	3.67241	3.7723	3.73402	3.58061	3.72657	3.90693	3.76593	3.76185	3.78732	3.61376	3.64639	3.70753	3.59115	3.81311	3.75122	3.90529	3.61266	3.72813	3.84028
1552975_x_at		4.06806	4.02622	4.07673	4.06901	4.00256	3.98956	4.08009	3.99681	4.00038	4.1079	3.87867	4.29296	4.1705	3.98308	4.07479	3.89657	4.00153	4.04939	4.18978	4.05202	4.05094	4.00215	3.92562	4.01931	4.02184	4.0152	3.90649	4.00215	4.05437
1553069_at		5.97115	6.05627	6.21129	6.02005	6.05564	6.15103	6.23422	5.91494	6.1933	6.25938	6.26286	6.03033	6.15446	6.01664	6.26456	6.07365	6.07584	6.46403	6.0876	6.13554	6.1166	6.2231	6.11629	6.26535	5.91997	6.11317	6.20305	6.24079	5.99188
1553083_at		7.7038	8.20473	8.02564	7.8798	7.84743	8.2539	7.81901	7.88311	8.04745	8.17023	8.2265	8.39693	8.13956	8.11822	8.24873	7.99133	8.23452	8.80167	8.17851	8.22364	8.31305	8.16737	7.99012	8.05838	8.06763	8.242	8.02603	8.07567	7.92462
1553275_s_at		7.25571	7.26594	8.31966	8.8491	7.28632	9.78392	9.04	8.91108	8.1165	7.47261	6.66419	7.45608	7.22917	6.86703	7.88277	7.54133	7.1889	7.36327	6.77128	8.51705	9.51332	8.29946	8.34791	7.83399	6.66439	6.69178	7.09492	7.43183	8.6859
1553354_a_at		7.17107	7.56939	6.93244	7.07871	7.24542	7.27395	7.25215	7.07766	7.31935	7.49954	7.81456	7.41527	7.14842	7.42681	7.55211	7.56918	7.40944	7.32428	7.39394	7.11233	7.49738	7.66544	7.4	7.68898	7.80013	7.27404	7.2726	7.17057	7.31559
1553355_at		6.28363	6.59369	6.69115	6.3318	6.62604	6.73027	6.64021	6.615	6.42703	6.50905	6.43077	6.53126	6.63508	6.77331	6.50577	6.51445	6.77638	6.31831	6.68571	6.57375	6.50808	6.73866	6.58885	6.61719	6.53502	6.89778	6.66499	6.40564	6.58819
1553356_at		4.51171	4.67429	4.55644	4.46163	4.36305	4.43853	4.53411	4.47223	4.65627	4.58812	4.54942	4.44975	4.64264	4.5997	4.67584	4.49127	4.75689	4.60182	4.39042	4.55087	4.54746	4.51703	4.53483	4.53153	4.54199	4.59584	4.43544	4.49342	4.30021
1553372_at		5.73725	5.65484	5.6204	5.60443	5.67212	5.86032	5.63008	5.60024	5.58744	5.95176	5.47799	5.94136	5.57715	5.56109	5.80541	5.62807	5.59816	5.59897	5.6531	5.77616	5.43626	5.53788	5.60521	5.55073	5.71519	5.88455	5.39856	5.5786	5.67557
1553398_at		4.5206	4.71412	4.56511	4.63243	4.76792	4.66552	4.66772	4.6936	4.77059	4.72085	4.75458	4.80447	4.92274	4.70583	4.79794	4.61047	4.91798	5.00456	4.76375	4.75442	4.64122	4.90085	4.66075	4.80235	4.72584	4.66725	4.83756	4.78248	4.64304
1553439_at		6.57385	6.80912	6.78981	7.00407	6.92905	6.75522	6.71462	6.76299	6.72597	6.86918	6.9331	6.82018	6.72721	6.71656	6.85388	6.59273	6.90346	6.98455	6.95569	6.60258	7.03501	6.83016	6.5764	6.79982	6.79649	6.9572	6.81093	6.73505	6.62849
1553456_at		5.61287	5.55529	5.89156	5.76226	5.68851	6.05955	5.71181	5.75389	5.66802	5.61029	5.66891	6.16817	5.76178	5.74666	5.66985	5.82028	5.81654	5.70667	5.52348	5.74732	5.56338	5.70472	5.52233	5.80533	5.95775	5.64217	5.74883	5.57936	5.63659
1553462_at		3.88446	3.93192	3.88879	3.88959	3.89193	3.98101	3.85612	3.88105	3.82789	3.96103	3.81979	4.08515	3.86699	3.86002	3.84356	3.93788	3.85948	3.89827	3.88241	3.79445	3.84953	3.82159	3.80454	3.81229	3.76639	4.28877	3.84227	3.92136	3.82594
1553475_at		4.98692	5.1198	5.26455	5.04987	5.08327	5.05886	5.28034	4.98127	5.11423	5.00026	5.19586	5.30471	4.98305	5.02814	5.15338	5.10983	5.14468	5.14184	5.03399	5.20888	4.98088	5.01435	4.96731	5.08286	5.08079	5.38919	5.09005	5.13046	5.06038
1553498_at		6.49547	6.41612	6.15356	6.33076	6.23318	6.56772	6.37786	6.51371	6.27805	6.30452	6.30398	6.30398	6.30578	6.41394	6.24847	6.34549	6.57913	5.95234	6.26482	6.11548	6.28123	6.60202	6.31196	6.68355	6.69329	6.35127	6.24211	6.51179	6.36414
1553546_at		3.85743	3.70957	3.76071	3.74759	3.70753	3.73736	3.72893	3.83554	3.7426	3.7034	3.75921	3.86938	3.70957	3.7092	3.79184	3.81603	3.67127	3.69825	3.71876	3.7208	3.71388	3.70628	3.79767	3.73206	3.63563	3.65462	3.73127	3.7086	3.6528
1553547_at		5.7368	5.76836	5.71272	5.80765	5.8861	5.93059	5.79464	5.93017	5.84198	5.80867	5.69017	5.58866	5.87669	5.53507	5.85142	5.64091	5.80306	5.71655	6.12078	5.70324	5.85064	5.82294	5.58954	5.59514	5.8691	5.64885	5.83802	5.67353	5.74116
1553881_at		7.50268	5.76557	5.84447	5.72906	5.76202	6.19638	5.54681	5.95257	6.07734	5.92874	5.90197	6.02433	5.84077	5.94108	5.92472	5.61083	6.91242	5.70832	5.85375	5.53286	5.48593	6.04284	5.65014	5.68198	5.91503	5.87839	6.59094	5.99987	5.94896
1553905_at		4.67235	4.92297	4.88685	4.94142	4.94281	4.97502	5.22846	4.84916	4.86517	4.87632	5.16133	4.99706	4.74347	4.77405	4.8995	4.8521	4.98364	4.95544	4.79339	4.95917	4.85351	4.74941	4.75554	4.76514	4.65231	4.97487	5.07396	4.87884	4.83293
1554007_at		7.17235	7.66747	7.13897	7.34435	6.04158	7.92353	7.86201	7.78235	8.62417	6.21139	8.52414	7.23805	9.43962	8.79606	7.02982	8.86463	11.6088	7.53427	7.43645	7.23139	7.59504	6.5798	7.14121	9.27926	9.65776	6.295	9.21783	6.10986	7.34668
1554043_a_at		7.32694	7.36012	7.85541	7.13301	7.54792	9.1045	8.55421	7.54596	7.1034	7.53812	7.68566	8.75139	7.41451	7.4521	7.79668	7.55811	7.52826	8.93249	7.57736	7.47955	7.63268	7.66486	7.06312	7.49293	7.93412	7.22992	7.74777	7.50696	7.71632
1554103_at		6.34649	6.29147	6.13755	6.18249	6.12435	6.10225	6.04232	5.89852	6.22076	5.75354	6.13779	6.21558	6.56248	6.73283	6.33722	6.11257	6.25819	5.88175	5.98062	6.15383	5.98152	6.13154	6.16435	6.24236	6.38775	6.01373	6.05218	6.10746	6.29588
1554108_at		5.56953	4.81122	5.13896	5.36161	5.44173	5.23371	5.448	5.24917	6.05657	5.13382	5.75909	5.13225	6.07994	5.0001	5.43119	5.56982	5.25654	4.72099	5.24648	5.55589	5.18621	5.04973	5.86568	5.59007	5.11718	5.04781	5.67991	5.30274	5.57738
1554194_at		5.28308	4.9875	5.32443	4.99314	5.00916	5.16643	5.19586	5.0054	5.08687	5.06631	5.22047	5.23801	5.17418	5.00553	5.26213	5.00065	5.04874	5.03329	4.8873	5.25469	5.03264	5.25963	5.19506	5.04313	5.41977	4.99237	5.1843	5.18609	4.90048
1554214_at		5.64914	5.79358	5.86075	5.62284	5.57391	5.53971	5.49234	5.49495	5.65795	5.67134	5.65277	5.93178	5.62908	5.72167	5.76857	5.87065	5.44016	5.54027	5.65843	5.81377	5.6594	5.73605	5.80983	5.67569	5.68502	5.62106	5.60435	5.7017	5.61643
1554219_at		6.7786	7.14686	6.85072	6.9826	6.89487	6.93641	6.90993	6.68246	6.75337	7.03259	6.90735	7.04209	6.69069	6.78403	7.165	6.8451	7.18914	7.36874	7.68958	6.68561	6.89778	7.58033	6.80296	6.72671	6.91614	7.31026	6.80998	6.90647	6.90407
1554220_a_at		5.47687	5.47218	5.201	6.17733	5.15876	5.55955	5.37336	5.33085	5.55364	5.54793	5.57777	5.50837	5.63347	5.42526	5.6527	5.35002	7.63227	5.69897	8.05362	5.23203	5.85807	7.10727	5.36936	5.37964	5.36286	5.30471	5.57915	5.6346	5.68456
1554232_a_at		6.42178	6.54034	6.23107	6.29179	6.24666	6.35078	6.48166	6.42572	6.33059	6.33375	6.35719	6.54405	6.38049	6.34027	6.20087	6.26624	6.51778	6.28742	6.51705	6.23828	6.29664	6.39549	6.20978	6.47118	6.6494	6.53085	6.41758	6.40373	6.19877
1554266_at		5.93204	5.9946	6.00506	5.55806	5.83934	6.34662	6.16948	6.01037	5.98028	5.80423	5.91831	5.94904	5.99225	6.10367	5.97015	6.39625	6.03758	5.80777	6.29655	6.28194	5.8315	6.49296	6.01693	5.71941	5.89136	6.00992	6.30774	6.23139	5.81293
1554281_at		3.88572	4.00633	3.94666	3.76001	4.00529	3.85439	3.92701	3.89657	3.87323	3.81337	4.03175	4.42946	3.9336	4.14306	3.98409	4.07117	4.36949	4.27969	3.92228	3.77468	3.92391	4.1071	3.96886	3.88125	4.06829	3.94733	3.93477	3.7795	3.90904
1554372_at		5.71014	5.71419	5.51951	5.52834	5.55775	5.4537	5.43165	5.42419	5.69356	5.95859	5.80746	5.81759	5.78425	5.40355	5.73565	5.76183	5.41352	5.64781	5.65912	5.67524	5.74751	5.72244	5.67792	5.80423	5.84866	5.61449	5.50167	5.68734	5.5919
1554374_at		5.16741	5.12338	5.17096	5.28672	5.18405	5.30093	5.22654	5.22993	5.41387	5.26455	5.22846	5.21417	5.31907	5.18621	5.35626	5.27204	5.20631	5.22011	5.15837	5.21357	5.23931	5.23963	5.22019	5.27983	5.36375	5.37498	4.9632	5.27775	5.2823
1554403_a_at		5.22277	5.12802	5.0846	4.99391	5.08666	5.10411	5.17824	5.02233	5.09931	5.12883	5.13957	5.40205	5.27579	5.30013	5.17183	5.35102	5.44498	5.11007	4.85425	5.10886	5.10572	5.16615	5.17613	5.00405	5.59867	5.1653	5.03553	5.24275	5.16217
1554404_a_at		7.21568	6.95771	7.11559	6.90052	7.276	7.3226	7.01758	7.19057	7.29373	7.31076	7.11601	7.34899	7.37893	7.16469	7.04743	7.09317	7.72608	7.41898	6.93765	7.38084	7.15843	6.95355	7.04114	7.26272	7.34738	7.15805	7.17131	6.91494	6.91373
1554615_at		5.64956	5.57925	5.66113	5.40511	5.64534	5.50542	5.60903	5.50779	5.63614	5.4827	5.69157	5.39851	5.57382	5.63979	5.65633	5.56109	5.77559	5.94047	5.543	5.73195	5.63945	5.40599	5.51219	5.3741	5.74853	5.62647	5.68083	5.55722	5.53188
1554636_at		4.44247	4.35101	5.00903	6.31386	4.36487	4.05094	4.1634	4.35336	4.75009	4.54721	3.91195	6.80648	4.47271	4.16955	4.25408	4.52219	3.87613	4.27215	4.89006	4.94428	5.99349	4.03098	6.23202	4.8216	3.9427	4.31377	8.03988	3.80694	6.19613
1554649_at		6.56194	6.12514	6.49152	6.3127	6.44481	6.97272	6.52541	6.80399	6.50703	6.48362	6.20651	6.50252	6.74403	6.4742	6.45237	6.51763	6.6695	6.48678	6.55428	6.57393	6.34932	6.47808	6.51262	6.61358	6.5337	5.53152	6.42199	6.43748	6.44609
1554650_a_at		7.23938	7.24654	7.12863	7.10921	7.21884	7.12457	7.11007	7.38107	7.01054	7.08441	7.21225	7.68272	7.18004	7.22826	7.17131	7.09086	7.03221	7.82294	7.46658	7.1212	7.11789	7.15637	7.03076	7.28716	7.21613	7.84536	7.13516	7.16682	7.08755
1554723_x_at		4.04425	3.93538	3.91195	4.02608	3.94313	3.96808	4.06081	4.16484	3.99531	3.97649	4.28723	3.94499	3.97864	3.9604	3.90415	4.05685	3.8789	3.9943	3.95601	4.1459	4.09182	4.19701	4.10088	3.99669	4.02974	3.86316	4.00591	4.0094	3.94733
1554751_at		4.3222	4.45532	4.65149	4.47287	5.44185	4.75022	4.58318	4.61565	4.62943	4.78079	4.5133	4.57738	4.51533	4.33454	4.48748	4.48276	4.73246	4.56906	4.35877	4.85425	4.94081	4.44061	4.63168	4.54613	4.49926	4.4218	5.68384	4.96422	4.73667
1554752_a_at		6.78915	7.09646	7.12428	6.97049	7.35607	7.07003	6.87801	6.92905	7.119	7.22863	7.15595	7.41707	7.13034	7.33058	7.34668	7.39387	7.27542	7.30579	7.13346	7.13235	7.13141	7.21087	7.16905	7.03397	7.51622	7.12347	7.73944	7.3374	7.08872
1554766_s_at		5.45168	5.23188	5.06507	5.62889	7.20156	5.28638	5.25086	5.26863	5.39625	5.2666	5.34219	5.18599	4.99042	5.11017	5.21834	5.11925	5.28444	5.33359	5.1293	5.46817	5.2173	5.13859	5.25018	5.33879	5.26854	5.33153	5.07091	5.22231	5.22147
1554771_at		6.37508	6.52859	8.29891	6.86359	6.75115	6.85887	6.18872	7.10939	6.50583	6.73501	6.19759	7.3862	6.89436	6.47656	5.94096	5.96863	6.29233	6.42927	6.52005	5.98131	5.81226	7.16648	5.89331	5.93922	6.27377	7.25503	7.34326	6.07763	6.26482
1554813_at		4.64877	4.59299	4.69582	4.596	4.9382	4.83033	4.68004	4.65805	4.57872	4.83334	4.66969	4.66	4.63367	4.69942	4.44061	4.6121	4.79287	4.58136	4.70528	4.72259	4.69534	4.54857	4.63607	4.59013	4.60048	4.58704	4.75068	4.52636	4.56836
1554825_at		6.0924	6.03525	6.04571	6.3647	5.75226	8.92023	7.62357	6.99624	5.97807	5.89465	6.06339	5.72369	6.27145	5.67803	5.90178	6.66507	6.39617	5.8063	5.90538	6.19165	5.98009	5.73893	5.8476	5.55505	5.6688	5.95876	5.65073	5.7104	6.74839
1554865_at		4.13719	4.46093	4.3823	4.13415	4.31351	4.14818	4.08179	4.21983	4.0161	4.03235	4.06216	4.28398	4.18889	4.11847	4.2144	4.37159	4.08428	4.23208	4.06157	4.16393	4.21014	4.11341	4.16428	4.09712	4.14918	4.18828	4.17068	4.20225	4.31456
1554871_at		4.4586	4.89225	4.67733	4.57495	4.72122	4.59658	4.67651	4.5941	4.53732	4.5751	4.66021	5.04298	4.69336	4.70034	4.6936	4.78566	4.77361	4.62859	4.64734	4.60978	4.70844	4.7978	4.47287	4.67639	4.7484	4.72898	4.78407	4.54746	4.60372
1554948_at		6.71175	6.67842	8.91514	7.6195	7.94674	10.9644	9.94345	8.25109	7.63462	8.30586	8.09795	7.4713	7.15887	7.34916	6.85985	8.191	7.68082	6.73601	7.45076	8.02532	7.38367	7.7706	7.78212	7.11404	6.39202	6.95787	8.0524	8.0686	9.02036
1554951_at		4.00892	3.88012	4.00502	4.00681	3.82649	4.05685	3.99719	3.71478	4.06922	4.04375	3.84833	3.81172	4.01872	3.92349	4.23568	4.18411	4.2901	3.95787	3.86272	4.03359	3.94499	4.05907	4.03825	4.12887	3.85383	3.89193	3.82376	4.01967	4.25731
1554963_at		4.3943	5.16044	4.01657	4.41395	4.34325	4.45122	5.55087	5.40389	4.15424	4.38204	4.45206	3.99412	4.21323	4.62539	5.2199	4.66737	4.11324	5.33007	5.1838	4.44095	4.47552	4.50061	4.61697	4.6025	4.38513	4.20891	4.71456	4.34186	4.62481
1554964_x_at		4.44967	5.14253	4.14295	4.56451	4.24444	4.69305	5.31142	5.3626	4.32893	4.48042	4.51494	4.42739	4.43037	4.64356	5.53933	4.62808	4.46859	5.15101	5.44973	4.71878	4.76267	4.82041	4.6793	4.83869	4.48108	4.22671	4.63607	4.40991	4.70627
1554972_at		7.05977	6.57528	7.85245	6.84438	7.08155	7.6309	7.52645	6.98926	7.06075	7.04788	6.91221	7.65428	6.9392	6.08951	6.50897	6.40447	6.56816	6.63479	6.99993	7.16761	6.71606	6.79975	6.75237	6.56935	6.5435	6.79045	6.43327	6.72996	6.89984
1555014_x_at		4.63463	6.20838	6.10865	5.51303	5.57954	7.745	7.39241	5.64966	4.87174	5.20074	5.0045	6.60372	5.06437	4.81712	5.20311	4.82806	4.98281	5.56823	5.26613	5.42692	5.55947	5.28158	5.03773	5.47101	5.26514	6.06222	5.54116	4.78079	5.31951
1555031_at		5.27683	5.16029	5.44608	5.33708	5.34183	5.60871	5.40706	5.42904	5.16363	5.42667	5.3417	5.51671	5.42775	5.35151	5.29686	5.36498	5.1913	5.21174	5.21749	5.44329	5.39507	5.27775	5.23909	5.81475	5.49063	5.60257	5.4516	5.37608	5.45332
1555059_at		5.45377	5.53998	5.24432	5.4536	5.43039	5.59202	5.67678	5.64432	5.45576	5.47197	5.55753	5.56235	5.43651	5.39236	5.4958	5.74666	5.38613	5.46817	5.45433	5.59503	5.70751	5.65222	5.4318	5.51067	5.47843	5.72277	5.50589	5.48877	5.50276
1555084_at		6.77608	6.87397	6.72061	6.70872	6.7679	6.78837	6.70041	6.6258	6.82105	6.83612	6.80154	7.10841	6.81333	6.80368	7.0047	6.83128	6.85686	7.45748	7.14729	6.84377	6.95116	6.8821	6.94866	7.06285	6.98399	7.20094	6.73076	6.81806	6.57966
1555117_at		7.10136	6.91572	7.48782	6.64047	7.33114	7.2361	6.89799	7.14004	6.73857	6.84539	7.03687	7.04209	6.8903	6.79804	6.79221	6.79985	6.79931	7.41527	7.06502	7.18083	6.68561	6.91099	6.67455	6.83394	6.69095	6.91665	7.47205	6.5745	6.95493
1555129_at		7.35515	7.31046	7.14596	7.03789	7.25564	7.38084	7.37026	7.09893	7.65428	7.19161	7.39026	7.63064	7.59804	7.33898	7.47436	7.40171	7.76389	7.32195	7.32217	7.31822	7.1909	7.24904	7.22753	7.6094	7.48681	7.51605	7.4552	7.27502	7.25638
1555135_at		4.91913	5.13057	4.94428	4.981	5.15301	4.99129	5.01753	4.9142	5.27928	5.03711	5.12471	5.16898	5.10621	5.08939	5.16866	5.07091	4.96841	4.77004	5.06131	5.05147	5.05756	5.08051	4.94811	5.10999	5.09904	5.14781	5.35927	4.94795	4.85185
1555157_at		6.29557	6.46698	6.77673	6.02188	6.54384	6.46259	6.38057	6.11629	6.29604	6.54218	6.51461	6.83481	6.44006	6.33496	6.46355	6.20668	6.49277	6.84256	6.43237	6.44802	6.36546	6.4512	6.13222	6.38093	6.19961	6.83342	6.40337	6.3325	6.2157
1555158_at		5.87009	5.93296	5.90752	5.63809	5.8334	6.06053	5.90497	5.84781	5.94197	6.04417	5.79179	6.00748	6.08297	5.93314	5.87529	5.86722	5.90674	5.77683	5.54417	5.9957	6.02364	5.97525	5.96901	6.07754	6.0462	5.71736	5.8958	5.92196	5.79775
1555163_at		5.59604	5.35551	5.95859	5.64043	6.53848	5.92537	5.32478	5.52384	5.72201	5.69961	5.88088	5.82855	5.7967	5.68188	5.77298	5.53891	5.9435	6.17996	5.86433	5.85288	5.92225	5.74255	5.60024	5.89109	5.82836	5.43828	5.51823	5.49456	5.49087
1555174_at		6.14912	6.44769	6.40928	6.0752	6.13507	6.24929	6.16414	6.13314	6.30882	6.28456	6.51535	6.81086	6.44785	6.20944	6.4742	6.29197	6.28149	6.47715	6.18034	6.49794	6.35227	6.39077	6.15031	6.18867	6.32821	6.22734	6.20734	6.31633	6.03515
1555176_at		5.55793	5.38833	5.29074	5.45663	5.61171	5.69224	5.53756	5.30706	5.26911	5.65362	5.52741	5.84251	5.39296	5.566	5.65521	5.60388	5.85344	5.7999	5.73389	5.56145	5.74419	5.48318	5.65322	5.85938	5.46563	5.742	5.66318	5.4738	5.57098
1555186_at		4.53411	4.54857	4.66	4.56318	4.74622	4.78674	4.58142	4.91813	4.71591	4.86769	4.45109	4.84548	4.53379	4.42326	4.46634	4.55945	4.87232	4.63453	4.63453	4.74889	4.56593	4.67465	4.47489	4.52006	4.57415	4.70627	4.49002	4.47239	4.65855
1555194_at		5.15178	5.4781	7.60966	5.40829	6.99985	7.59934	6.72312	6.92994	5.72347	6.28373	6.8781	6.10547	5.66664	5.33337	5.42001	5.88588	5.25895	6.46767	6.29939	5.88841	5.38981	5.6828	5.11861	5.61852	5.56931	5.99357	6.32311	5.64367	6.54934
1555204_at		5.35245	5.07564	5.28655	5.1469	4.99931	5.05956	5.17698	5.20631	5.21357	5.02832	4.97866	5.16483	5.25577	5.24769	5.33901	5.22993	5.06012	5.19226	5.05886	5.21883	5.15198	5.11584	5.11207	5.10973	5.35478	5.10999	5.06473	5.3256	5.09405
1555205_at		7.48599	7.84257	7.44196	7.40663	7.4765	7.59633	7.51201	7.31953	7.33333	7.80492	7.52625	7.48062	7.65237	7.68914	7.88412	7.59761	7.71684	7.8938	7.51011	7.03657	7.67499	7.6404	7.40573	7.74197	7.73877	7.67548	7.58027	7.47779	7.42328
1555237_at		6.53643	6.14436	6.26261	6.30163	6.23739	6.22397	6.05052	6.16617	6.05078	6.34627	6.19902	6.30022	6.22565	6.17085	6.34174	6.29388	6.19025	6.18098	6.36942	6.03266	6.2006	6.2569	6.06886	6.38322	6.16714	6.37989	6.21112	6.05554	6.18211
1555261_at		5.03133	4.82401	5.12366	4.85525	5.07048	4.79086	4.73402	4.91241	4.85678	4.99837	4.72411	4.60832	4.81009	4.94903	5.14674	4.90074	4.79394	4.90791	4.73981	5.1314	4.69223	5.07762	4.84761	4.85653	4.88983	4.82739	5.4629	5.12366	4.62539
1555263_at		4.54102	4.48879	4.4801	4.55201	4.46842	4.43577	4.35627	4.55406	4.51325	4.44464	4.52243	4.81109	4.37902	4.83766	4.58239	4.397	4.68647	4.71523	4.39328	4.4344	4.31282	4.4824	4.54261	4.80388	4.62839	4.39665	4.5262	4.46358	4.50677
1555303_at		6.89387	6.27691	6.76118	6.54086	7.38623	6.44129	6.59013	7.59743	6.4731	7.92142	8.12592	6.47703	6.50413	6.05723	6.17319	6.58047	6.46103	6.49752	6.95949	7.2912	6.4044	6.47699	6.27886	6.44421	6.83008	7.2804	7.77238	6.43175	6.33186
1555311_at		7.3879	7.04926	7.55693	7.23307	7.38623	7.24786	7.17271	6.91289	7.43117	7.56215	7.02337	7.05576	7.40708	7.05807	7.01397	7.14293	7.0991	7.06262	6.98542	7.14324	7.23258	7.18738	7.23274	7.14482	7.59957	7.69326	7.40405	7.5255	6.83024
1555344_at		4.89883	5.37661	5.22218	4.96093	5.27791	5.21182	5.33394	5.28417	5.09864	5.34559	5.07361	5.71232	5.14758	5.1428	5.17813	5.17571	5.24063	5.2592	5.22074	5.032	5.13084	5.27242	5.02729	5.17004	5.17449	5.3718	5.382	5.21844	5.18677
1555373_at		4.15929	5.29296	4.7926	4.58197	4.96818	5.52028	4.5563	4.84348	4.35471	4.46646	4.52314	4.72426	4.33608	3.89524	4.46118	4.0398	4.53424	5.16483	4.89006	4.8319	4.6076	4.63828	4.40942	4.4178	4.36272	4.82955	4.72626	4.26916	4.56301
1555392_at		6.75237	6.59788	8.37969	6.71507	7.29176	6.5967	6.8472	8.01227	5.53175	7.50691	6.77996	7.54097	6.31018	6.65808	6.17621	5.68722	6.8025	6.54735	7.16057	6.45003	6.71369	7.63572	6.25992	7.02567	7.38405	6.64812	7.29436	7.27102	7.49069
1555410_at		6.43059	6.43462	7.53734	6.88959	8.14842	6.66967	6.56018	6.75109	6.43888	7.12075	7.05433	6.56816	6.59037	6.39034	6.63393	7.38197	6.52717	6.52056	7.13571	7.05816	6.45265	6.29827	6.36271	6.58973	6.6168	7.18968	7.42522	7.66349	6.45093
1555415_at		6.70353	6.51103	7.04618	6.67631	6.60769	6.84933	6.72597	6.70041	6.77815	6.75468	6.72464	6.7548	6.64713	6.67123	6.73209	6.63313	6.78244	6.85043	6.73918	6.65219	6.63131	6.72955	6.48158	6.83386	6.61795	7.00359	6.73894	6.53524	6.86328
1555429_at		6.05846	6.16084	6.09543	5.94004	6.15004	6.44848	6.02541	5.87839	5.85993	6.24471	5.9281	5.83797	6.17345	5.93456	6.20686	6.13932	6.08142	6.25465	6.01887	6.05498	6.00291	5.99433	6.12355	6.30933	6.29215	6.55803	6.00898	6.00739	5.95077
1555456_at		5.53971	5.50641	5.43165	5.50727	5.51553	5.65253	5.5388	5.49212	5.53522	5.50182	5.32752	5.52233	5.72845	5.9882	5.46535	5.47354	5.29836	5.37983	5.37752	5.52481	5.47799	5.47728	5.45035	5.79146	5.64725	5.52199	5.55143	5.35893	5.72443
1555488_at		6.73946	6.6071	6.63219	6.58203	6.57766	6.88709	6.74271	6.73593	6.66967	6.65853	6.67963	6.6041	6.76007	6.71892	6.74303	6.44028	6.66394	6.58371	6.79128	6.86627	6.39649	6.68609	6.55825	7.00518	6.62957	6.69351	6.69313	6.57602	6.62154
1555489_at		6.43838	6.54243	6.62802	6.53171	6.56603	6.84122	6.44828	6.67946	6.6919	6.72254	6.63008	6.56083	6.65526	6.67631	6.49576	6.56638	7.17804	6.74935	6.53429	6.56372	6.58786	6.67025	6.31575	6.45763	6.6539	6.54603	6.61277	6.48595	6.68561
1555498_at		3.97421	3.91228	3.9835	3.84777	3.84177	3.86316	3.66712	3.81189	3.84492	3.95321	3.83407	4.19969	3.89827	3.8821	3.77202	3.93611	3.85118	3.75586	3.96913	3.96484	3.90436	4.00321	3.94686	3.71781	3.96785	3.78933	3.8451	3.85612	3.84537
1555519_at		3.71673	4.09129	3.7492	3.86699	3.7065	3.9249	3.75804	3.64895	3.7463	3.85766	3.73736	3.75552	3.71673	3.67608	3.70717	3.66855	3.7792	3.69965	3.91579	3.66091	3.62971	3.75883	3.65387	3.79628	3.80172	3.67868	3.76504	3.72969	3.55951
1555547_at		4.3837	4.34355	4.17681	4.18463	4.4077	4.30873	4.30466	5.0791	4.17579	4.3248	4.53943	4.28784	4.23482	4.40622	4.17155	4.10629	4.3593	4.33366	4.74375	4.03692	4.37719	4.16484	4.20488	4.18702	4.05395	4.21849	4.28723	4.33572	4.66802
1555578_at		4.42654	4.63258	3.77468	5.34409	4.26754	6.18211	5.30425	4.19793	4.67789	4.44108	4.12312	4.17462	4.54246	4.53058	4.73084	4.58462	4.57567	4.28044	4.11029	4.95319	5.13896	4.37969	5.45635	4.65584	4.21551	4.23647	4.76068	4.52846	4.37119
1555601_at		3.81229	3.84249	3.76128	3.91273	3.74595	3.74409	3.87613	3.72893	3.71833	3.71065	3.74967	3.7208	3.71539	3.82376	3.83799	3.82776	3.75154	3.77578	3.72969	3.76418	3.73053	3.89254	3.74519	3.89725	3.81172	3.87487	3.73019	3.71903	3.85556
1555616_at		6.66566	8.06032	7.89471	7.36857	7.9947	8.10274	7.83088	7.63501	7.31741	7.99114	8.0065	8.42056	7.24242	7.32122	7.73123	7.57375	8.00804	8.76643	7.93626	7.71831	7.93516	7.58075	7.29702	7.66275	7.54129	8.60817	8.10534	7.68761	7.46739
1555617_x_at		7.0697	7.98025	7.78292	7.41794	8.01021	7.89619	7.49509	7.63251	7.33466	7.88977	7.96946	8.30325	7.30782	7.72749	7.85623	7.46645	7.79126	8.53313	8.06569	7.75144	7.87238	7.6185	7.67746	7.83825	7.43142	8.19707	7.69568	7.57179	7.49097
1555623_at		3.7723	3.89119	3.76298	3.78953	3.78933	3.78761	3.74874	3.78933	3.82249	3.73253	3.85439	4.04487	3.86461	3.74469	3.82219	3.84953	3.96346	3.75617	3.7741	3.68905	3.76046	3.83086	3.71876	3.72431	3.68199	3.66433	3.81581	3.75347	3.69459
1555631_at		6.56099	5.9848	6.33452	6.27683	6.09009	6.13222	5.82782	6.12634	6.02443	6.08243	6.17948	6.28795	6.13341	6.34334	6.43748	6.39057	6.11373	6.00185	6.18852	6.05846	5.92493	6.0513	6.19016	6.38919	6.67382	6.39066	6.21358	6.09357	6.14707
1555653_at		11.5907	13.8049	13.4509	13.3188	14.0455	14.2227	13.8092	13.7926	13.5026	13.7007	13.676	14.1131	13.1958	12.9241	13.8049	13.5141	13.2546	14.3683	14.0258	13.622	13.9229	13.346	13.1519	13.2182	12.8446	14.0922	14.2512	13.5681	13.3546
1555664_at		5.87516	6.22262	6.37184	5.98942	6.20269	6.10475	6.08444	6.3558	6.2462	6.13466	6.14715	7.15603	6.16998	6.20341	6.10338	6.06109	6.05539	6.39202	6.32978	6.13663	6.21155	6.16539	6.07994	6.15629	6.33474	6.43693	6.17484	5.94968	5.98852
1555665_at		6.06195	5.97115	6.01562	6.19648	6.02453	5.9779	5.89911	6.05715	5.77418	5.85064	5.87932	6.27002	5.87227	6.03868	6.20917	5.9676	5.6705	5.99769	6.0316	5.97401	5.78932	5.99643	5.94055	6.17427	6.21288	6.26404	5.94004	5.85799	6.05837
1555681_at		7.92353	8.07458	7.8918	7.90078	7.55591	7.86687	7.83541	7.85679	7.8128	8.05007	7.71586	8.13829	8.15315	7.91247	8.00965	7.85901	7.9863	7.67957	7.73922	7.92412	7.9561	7.98507	8.11663	8.16903	8.12178	7.5214	7.62682	7.79887	7.6752
1555692_at		4.60716	4.70583	4.84623	4.69208	4.72478	4.68017	4.66487	4.6408	4.7418	4.82991	4.64393	4.93683	4.82413	4.72539	4.70782	4.74255	4.83096	4.62165	4.64264	4.60048	4.66818	4.71761	4.85425	4.79499	4.87383	4.83996	4.72398	4.62523	4.72983
1555710_at		4.12061	4.02772	3.78594	3.93902	3.92811	3.86368	3.96785	3.92005	3.9328	3.95409	3.87646	3.79777	3.87825	3.84585	3.84274	3.89068	3.89193	4.00741	3.83967	4.02813	3.92156	3.82131	3.82752	4.02204	3.97864	3.90913	4.35546	3.94923	4.04571
1555711_x_at		4.61297	4.46708	4.39884	4.23482	4.17662	4.25485	4.2235	4.2607	4.34723	4.22439	4.06535	4.20913	4.30724	4.15396	4.36075	4.28586	4.39622	4.21202	4.31846	4.28704	4.38426	4.2495	4.29635	4.27291	4.16833	4.26464	4.57117	4.12651	4.38306
1555717_at		3.72544	3.68096	3.9173	3.68473	3.72431	3.73402	3.68356	3.74651	3.64809	3.70228	3.66655	3.91097	3.6528	3.61562	3.59457	3.77468	3.74143	3.65744	3.76559	3.70228	3.84689	3.67362	3.72574	3.69825	3.7208	3.69459	3.91928	3.60528	3.70803
1555718_x_at		3.86368	3.80328	3.89802	3.77496	3.91083	3.88674	3.82963	3.94686	3.79105	3.76639	3.86294	3.87965	3.70472	3.78655	3.81781	3.78537	3.77117	3.84177	3.9377	3.88829	3.7676	3.68524	3.75652	3.72768	3.83967	3.90083	3.91251	3.73093	3.73295
1555723_at		5.37027	5.07775	6.64432	5.21535	6.19638	5.65834	5.18904	5.35377	6.77206	5.14478	5.69772	5.73429	5.92173	6.48515	5.7942	5.79887	4.9034	5.53655	7.05338	5.25942	5.22351	5.61593	5.05811	5.44363	5.3397	6.17326	6.77072	5.78682	6.11057
1555727_at		4.7348	4.78119	5.00093	4.78014	4.95282	4.82356	4.66599	4.82625	4.77861	4.82553	4.5714	4.97212	4.75009	4.85225	4.89248	4.69305	4.77557	4.68239	4.73492	4.86288	4.81109	4.76478	4.77074	4.71283	4.79655	4.60553	4.75343	4.71716	4.79212
1555755_at		4.3204	4.19731	4.46385	4.32272	4.32629	4.41479	4.35627	4.42986	4.37241	4.40991	4.39095	4.29511	4.2854	4.35391	4.32801	4.17646	4.37464	4.4278	4.43488	4.50345	4.48154	4.38904	4.31377	4.42739	4.68975	4.48053	4.53887	4.53971	4.37296
1555845_at		8.0991	8.75727	7.64393	7.96483	8.83844	8.39556	7.3681	8.74287	8.35242	7.04041	7.62922	9.23027	8.85072	7.65354	7.49902	8.77595	7.48323	8.50369	8.26611	8.51505	7.77957	7.96777	7.93342	8.23587	8.13013	7.51605	8.84376	8.20107	7.33873
1555846_a_at		7.42069	8.45165	6.82232	7.3144	8.17089	7.45729	6.99335	7.83399	7.84572	6.9263	7.2028	7.84391	8.0091	7.02594	6.95094	8.0117	7.13084	7.63439	7.71222	7.63143	7.15668	7.41504	7.47304	7.17235	7.6154	7.16484	8.00891	7.61222	7.0032
1555893_at		6.14928	6.36152	6.74926	6.67153	6.68957	6.53651	6.50911	6.47758	6.8327	6.30323	7.26652	6.47964	8.15457	6.67729	6.51512	7.21796	6.54183	6.33123	6.5048	6.58948	6.04143	6.33731	6.66419	7.01835	6.5143	7.81348	7.82559	6.33587	6.26917
1555897_at		6.24991	6.41612	6.49767	6.79871	6.7567	7.57641	7.45764	7.05816	6.77223	6.53145	6.20008	6.32629	6.68481	6.46858	6.40539	6.24696	6.89348	6.35805	6.36532	7.07563	6.60228	6.98557	7.01583	6.62189	6.51605	5.89444	6.34471	6.54034	6.74076
1555925_at		3.91719	3.89095	3.89119	3.7883	3.76935	3.74996	3.97728	3.99412	3.85273	3.83773	3.74469	4.04025	3.82005	3.91289	3.84612	3.8299	4.51946	4.23836	3.82005	3.6528	3.88986	4.21323	3.73934	3.90236	3.84859	3.86699	3.87537	3.78046	3.74071
1555926_a_at		3.94499	3.88399	3.77034	3.96111	3.63639	3.89802	3.70514	3.92072	3.7792	3.89302	3.90693	3.80942	3.7741	3.80042	3.75804	3.7706	4.17236	3.74379	3.71597	3.72388	3.73019	4.06326	3.78732	3.88012	3.86515	3.78439	3.61728	3.85324	3.67177
1555928_at		4.15527	3.89211	3.84374	4.17797	3.88788	4.24672	3.84492	4.1548	3.87182	4.05241	3.75481	4.23333	3.81448	3.93835	3.81836	3.90719	4.74706	3.98944	3.88012	3.81477	3.78622	4.34581	3.93324	3.80606	4.24793	3.8875	3.83725	3.81448	3.80926
1555929_s_at		5.56395	4.81753	4.53784	5.76515	4.38997	6.29252	4.60305	6.63951	4.31046	5.1096	4.55744	6.51561	4.57893	4.88321	4.44108	4.45781	8.04703	4.81069	4.61612	4.38149	4.59352	7.04339	4.82639	4.97046	5.94584	4.49074	4.79536	4.48948	4.48602
1555967_at		7.7683	7.39003	7.44677	7.73695	9.45606	8.82167	7.73558	7.7325	7.61929	7.48207	7.03276	7.2791	7.55934	7.43744	8.93587	7.35563	7.98366	7.77439	7.23322	8.28527	8.13678	7.48674	7.64781	7.91247	8.28004	7.43361	7.38494	7.43466	7.89573
1555968_a_at		8.45536	8.07953	8.296	8.73422	10.4242	10.0903	8.93342	8.48991	8.25623	8.24987	7.82768	8.01543	8.58346	8.40929	10.4783	8.05113	9.18917	8.98811	7.66933	9.17304	9.28619	8.84851	8.45345	9.15547	9.3009	8.47598	8.28591	8.27961	9.02278
1555973_at		8.06373	6.41436	6.39673	6.59297	6.98013	6.08335	6.58263	6.72086	7.02632	7.01495	7.30454	5.82241	6.73618	6.4001	6.33038	7.37973	7.03029	6.25767	7.00349	6.06438	6.21246	6.66199	6.41511	6.18946	8.03033	6.06784	6.1092	6.90407	7.39557
1555974_a_at		7.39176	5.62926	6.15849	6.06967	7.37251	5.23919	6.0793	6.41445	6.26209	6.59086	6.75762	5.15825	6.56201	6.43248	5.75573	7.46042	6.59369	6.39301	6.77715	5.59806	5.55829	6.45387	5.89484	5.89747	7.70669	5.88432	5.64966	6.61107	6.81806
1556008_a_at		5.47555	5.71579	6.42485	6.13606	7.50438	7.48652	6.88676	6.51179	5.95478	6.36152	5.95495	5.51417	5.8369	5.64177	5.95505	6.30768	6.28803	5.89342	5.77848	6.39558	5.94004	6.77803	6.33414	5.99987	5.70503	5.76486	5.91609	6.15929	6.55083
1556054_at		6.75575	6.47648	6.15694	5.50704	7.43653	7.86344	6.20884	7.75837	4.99448	4.9288	6.06163	9.0368	6.03816	6.10095	4.76961	5.7193	7.02643	6.48151	7.39285	5.39485	5.58811	7.64915	5.43073	5.45599	5.34918	6.25673	4.7615	4.79184	8.06043
1556055_at		5.97554	6.00434	4.69149	6.13154	6.90162	7.09925	7.15508	7.44463	5.15241	6.70421	4.62973	5.3556	5.23424	5.12985	5.09472	5.97888	5.17728	6.1056	6.27797	6.12505	5.66142	4.8136	5.90762	7.04045	5.36104	4.86463	5.95569	6.04284	6.04803
1556081_at		5.87134	4.43488	4.77101	4.51685	5.2938	4.47858	4.30135	4.68677	4.5451	4.81983	4.85994	4.397	4.78445	4.78248	4.20734	4.62481	5.10847	4.80677	4.94859	4.27107	4.45223	5.01704	4.40557	4.30605	4.92341	4.28166	4.86423	5.06603	4.57738
1556082_a_at		6.82694	5.76642	6.38345	6.1905	6.81022	6.25798	5.67039	6.31359	5.90016	6.31633	6.25798	6.09478	6.23279	6.17595	6.16442	6.11635	6.33775	6.34233	6.09713	5.88146	5.73077	6.50517	6.17102	6.28523	6.59937	6.1222	6.02666	6.2478	6.35937
1556090_at		6.40382	6.86732	7.06371	6.66011	7.24918	7.62458	6.65266	6.11123	6.96776	6.81477	6.97726	6.56997	6.24301	6.80476	6.05255	7.12629	6.10997	5.96054	7.42434	6.80578	6.29338	6.5772	6.78981	6.30637	7.29453	6.32561	7.9829	6.08634	6.30201
1556103_at		9.00391	9.17163	9.09305	8.547	8.72972	9.4813	9.30315	9.06702	8.69643	9.65383	9.56088	9.07469	9.01693	8.96514	8.90577	9.40303	9.26674	9.40945	8.60065	8.997	8.80739	9.20651	8.93744	8.8423	8.78266	8.55598	9.41038	8.49751	8.73592
1556105_at		6.79398	6.32969	7.02671	6.53848	7.53435	6.12537	5.95757	7.02084	6.46825	7.0883	7.9761	6.46726	6.9236	7.2242	7.46689	6.2168	6.71569	6.76254	7.74441	7.02275	6.5648	6.78141	7.1082	7.13494	7.96983	6.44534	6.40871	7.36327	7.01827
1556110_at		5.65967	5.25666	5.40501	5.79246	6.20677	5.66664	5.41248	5.42975	5.19271	5.89931	5.66039	5.43839	5.42311	5.9799	5.32986	6.45693	5.83006	5.53175	5.40586	5.84477	5.49667	5.67803	5.64166	5.57971	6.57829	5.78165	6.32897	5.74096	5.62832
1556111_s_at		5.14492	5.0866	5.24905	5.75216	6.43529	5.25427	5.02961	5.31645	5.22982	5.51273	5.15325	5.022	5.10872	5.46535	5.0232	6.13573	5.41063	5.43526	5.07713	5.10106	4.96065	5.03963	5.28923	5.07869	6.23521	5.71386	5.39818	5.3192	5.16991
1556125_at		5.51067	6.66099	6.83048	7.21677	7.89836	7.18143	6.77081	7.02384	7.42719	6.7515	7.27387	6.60598	7.59785	7.28505	6.95644	6.71576	6.84085	6.5972	6.59997	6.88014	6.80228	6.91011	6.18641	6.64889	6.20136	9.69266	7.38003	6.53454	6.99743
1556126_s_at		7.29511	8.17472	9.01204	8.73082	9.62394	9.41356	9.02142	9.23257	8.90501	8.13884	8.76585	9.81936	9.19553	8.78444	8.52195	8.45951	8.07113	9.10114	7.87971	9.281	8.70705	8.59408	7.78663	8.28324	7.81781	11.6984	8.87803	7.8128	8.52557
1556138_a_at		6.1317	6.18428	6.51925	7.13688	6.45003	6.58599	6.76338	6.25333	6.86416	6.76227	6.44668	6.41226	6.85971	6.10184	7.46042	6.58382	6.71859	6.2223	6.18285	7.38559	7.41302	6.79632	7.89344	6.58047	6.05927	6.27407	6.36757	7.17049	6.8064
1556153_s_at		4.79655	5.15218	4.91624	4.91612	5.13155	5.05035	4.8043	4.86646	4.97625	4.97651	5.13957	4.60062	4.85888	4.85953	4.86831	4.82739	4.85829	5.02951	4.85525	4.92234	4.93339	4.92064	4.95735	4.86395	4.90297	5.21777	5.09231	4.96818	4.77112
1556159_at		4.46646	4.72358	4.49738	4.43977	4.50468	4.90859	4.73724	4.60404	4.52921	4.36056	4.63989	4.52021	4.69582	4.49394	4.41693	4.9456	4.55468	4.62652	4.28358	4.56012	4.62213	4.46297	4.64865	4.54102	4.45109	4.58287	4.68555	4.40571	4.42105
1556160_a_at		5.62477	5.9592	5.28269	5.64467	5.32153	6.50526	6.05468	5.90513	5.85471	5.43919	5.90513	5.78271	5.74419	5.66211	5.44555	6.19688	5.7506	5.36567	5.35052	5.77255	5.63562	5.57688	5.74354	5.93393	5.5388	5.71014	5.81485	5.5339	5.68747
1556185_a_at		4.86917	4.36833	6.74625	8.32664	3.74759	6.45101	6.05435	5.3064	4.88451	8.16688	4.93461	4.65855	4.40518	5.38742	5.12685	5.84845	4.39079	5.31535	5.11745	6.91082	5.38772	4.05806	5.58617	5.72277	4.47532	5.27396	9.71702	5.72023	4.77112
1556192_x_at		4.91894	4.84586	5.09964	4.85726	4.86245	4.86993	4.79549	4.99975	4.9725	5.36084	4.64246	4.72599	4.81571	4.61419	5.00163	5.04894	4.89923	5.2741	4.79244	4.94366	5.06024	4.93585	4.84061	4.72492	5.30044	4.946	4.65288	4.85606	4.68982
1556205_at		6.14385	6.32954	6.40749	6.46124	6.60959	6.24286	6.30738	6.15958	6.17233	6.39041	6.51877	6.49818	6.52084	6.72374	6.36591	6.34808	6.49478	6.53229	6.44756	6.27319	6.40356	6.40812	6.33962	6.53064	6.55678	7.1609	6.9717	6.30975	6.11645
1556210_at		4.65244	5.36619	4.00883	4.38642	4.01086	4.24427	3.99062	6.54749	4.2084	4.2404	4.33493	4.4162	4.52114	4.00681	4.07058	4.30067	3.84953	3.92648	5.26445	4.2134	4.23044	3.92439	4.2213	3.79381	4.2991	4.09336	4.30001	4.02653	4.80121
1556211_a_at		6.24919	7.3307	6.06466	6.36085	5.90959	6.42568	5.54273	8.72995	6.24629	6.59236	6.23359	7.08734	6.8678	5.71329	5.80501	6.9716	4.72584	5.61262	7.37241	6.70942	5.95224	4.96294	5.52357	4.54689	6.42215	5.71261	6.39378	5.653	6.91631
1556212_x_at		5.96803	7.00667	5.91429	6.06784	5.73736	6.09951	5.89553	7.61789	5.95951	6.12154	6.00652	6.34949	6.28839	5.76172	5.98743	6.51817	5.5564	5.57119	6.79608	5.93712	6.17412	5.44782	5.70868	5.68188	6.12947	5.74354	6.10693	5.85705	6.42121
1556216_s_at		5.30622	5.15356	5.52447	5.1799	5.1903	5.17232	5.01184	4.8064	5.06999	4.35804	5.54141	4.08973	5.97354	5.98208	4.73724	4.84416	5.80306	4.73886	4.77091	5.75193	5.0375	5.82294	5.40415	4.47967	4.31282	4.85498	5.26723	4.45639	4.94588
1556220_at		4.98555	5.28861	5.10638	5.19586	6.48571	5.05793	5.1437	4.85379	4.76553	5.84037	6.06877	4.49374	5.97305	4.92385	5.31933	5.64525	4.67024	4.90102	4.82401	5.22295	5.67185	4.63989	5.00638	5.23748	4.24183	6.30727	4.66255	6.51681	4.54628
1556221_a_at		6.23196	7.02935	6.99985	6.84377	8.44971	6.78291	6.55037	6.79548	6.06967	7.35545	7.69179	5.75206	8.09991	6.12378	6.69787	7.74131	5.9428	6.19638	6.09062	6.85778	7.12332	6.12976	6.69409	6.72031	5.79868	7.6838	6.10377	8.68273	5.96584
1556226_at		5.66265	6.26632	6.20543	5.97182	6.27557	6.01963	6.00722	5.9957	5.97561	5.81501	5.83677	6.20909	6.17507	6.12447	5.84731	6.54358	6.54037	5.54728	6.04963	6.39521	6.01508	6.3836	5.94398	5.85865	6.75166	5.9281	6.69846	5.76143	5.66945
1556229_at		7.44606	7.12042	7.99249	7.29386	7.4798	7.68529	7.48694	7.87959	7.42069	7.50496	7.43066	7.60294	7.33262	7.8758	7.19538	7.18436	7.22102	7.47578	7.52749	7.44865	7.15368	7.17008	7.0346	6.92549	6.98271	7.53977	7.56711	7.21053	7.91037
1556238_at		4.05869	4.12806	3.8847	4.11997	4.10391	3.77644	3.92429	3.93477	3.92329	3.87419	4.21771	3.92624	4.29148	4.32619	4.0147	3.92281	3.98679	3.99062	3.93432	3.8623	3.96216	4.03008	3.87323	3.97649	3.94457	3.94334	3.76935	4.05928	3.84723
1556239_a_at		5.74308	5.66708	5.58481	5.53619	5.59816	5.44498	5.57218	5.54648	5.74255	5.40522	5.99689	5.27045	6.53429	6.13631	5.36471	6.22343	5.51353	5.39573	5.70018	5.54489	5.23244	5.51324	5.53956	5.90904	5.40944	5.19153	5.69864	5.51334	5.51484
1556240_at		6.09195	5.68933	6.29209	6.02796	6.45888	7.62025	6.32529	6.73263	6.00927	6.24811	5.98341	6.01434	5.99012	5.88455	6.13717	6.05837	5.80306	5.89275	6.04648	6.49908	5.83326	6.04792	5.97337	5.97926	5.9479	6.29179	6.72662	5.84991	6.13476
1556250_at		6.45355	6.58663	6.35189	6.41461	6.58575	6.41863	6.44659	6.51049	6.503	6.59273	6.55891	6.63957	6.43237	6.46957	6.71492	6.52505	6.52149	6.85158	6.4947	6.50599	6.49858	6.53966	6.44107	6.56083	6.50978	6.50559	6.32609	6.49599	6.3896
1556253_s_at		5.74343	5.18707	5.90538	5.58934	7.5153	6.35196	5.69422	8.78444	8.03844	5.46602	6.39631	6.22106	7.76035	5.53902	4.95015	5.07589	6.51113	4.95742	5.05524	6.00833	4.73434	5.56296	4.70615	4.92269	5.35173	5.69193	7.50102	4.99546	5.67596
1556256_a_at		4.23528	4.18152	4.24427	4.34217	4.07551	4.28835	4.28436	4.17901	4.34379	4.33244	4.41819	4.30972	4.32924	4.11919	4.48192	4.36897	4.28522	4.4189	4.23705	4.27043	4.3768	4.2191	4.3647	4.32874	4.2374	4.49634	4.25857	4.34866	4.36554
1556274_at		7.63268	7.68939	7.52053	7.4441	7.68443	7.61009	7.61901	7.51298	7.4185	7.72191	7.73078	7.72554	7.50172	7.59845	7.71799	7.56767	7.79618	8.10199	7.63703	7.56741	7.60623	7.7617	7.64113	7.71606	7.84039	7.89969	7.51615	7.75018	7.60593
1556281_at		6.4112	6.77307	6.27832	6.31947	6.22298	6.40785	6.16348	6.11064	6.34263	6.34271	6.1657	6.34085	6.21438	6.25519	6.27227	6.29579	6.30983	6.32502	6.07897	6.37386	6.31971	6.26632	6.42188	6.43661	6.28632	6.34382	6.18018	6.34843	6.24522
1556287_a_at		5.07939	4.7578	4.70947	4.77944	4.55711	4.80265	4.77848	4.81571	4.85749	4.8424	4.84689	4.62233	4.63623	4.58871	5.30104	4.7139	4.74052	4.92564	4.78816	4.83536	4.67288	4.78219	4.71462	4.96121	4.81649	4.90286	4.8159	4.66737	4.80462
1556306_at		7.2169	5.69961	6.81591	7.67076	8.12149	8.28934	6.90186	7.44615	7.00311	6.37716	7.80384	6.57966	7.50783	6.58356	6.08705	8.06244	7.93059	6.78439	7.11645	7.08113	7.46861	7.29876	7.0478	7.01161	7.82849	7.18191	7.77034	6.65162	6.49981
1556322_a_at		8.08974	7.54586	7.72943	7.10022	7.2242	7.38559	7.08202	8.00232	7.26179	7.07468	6.75833	7.41675	7.58557	6.94255	6.28168	6.4979	7.83194	6.70455	7.77832	6.95943	6.36221	8.45165	6.73254	6.49614	6.99664	7.26183	7.93734	7.02841	7.22224
1556327_a_at		6.42741	6.30031	7.17171	6.65808	7.1447	6.7799	6.48175	7.20827	6.58885	6.61287	6.79975	6.82115	6.73918	6.56072	6.71244	6.50473	6.62279	7.06059	6.78104	6.90485	6.67136	7.28458	6.56452	6.42949	6.30348	6.64604	6.88023	6.86581	6.79499
1556331_a_at		5.10593	5.37591	6.10865	6.16163	8.00004	6.41348	5.84565	6.54014	6.24789	6.29215	6.24182	5.23027	5.07199	5.91811	5.64441	9.14574	5.6677	5.43403	6.10826	6.67296	6.60158	6.6456	5.98704	7.05378	8.45325	5.00784	5.47466	4.96588	5.08961
1556332_at		7.17016	6.63637	6.49246	6.81086	6.73451	6.99604	7.24552	6.77892	7.01027	6.70811	6.71293	6.54218	6.43409	6.43748	6.84896	6.4693	6.48426	6.28778	6.5066	6.70012	6.96023	6.61788	6.83655	6.78168	6.31894	6.58766	6.57018	6.52345	6.55825
1556333_at		5.17305	5.00241	4.97773	5.01896	4.89883	5.30513	5.11026	5.0375	5.02546	4.97019	4.89109	5.15311	4.96326	4.71572	5.27127	4.82824	4.95823	4.79036	5.01322	4.77373	5.14523	4.76883	4.69942	4.95823	4.99012	5.36745	5.02099	5.01145	5.0846
1556334_s_at		5.47159	5.7829	5.60672	5.51771	5.70849	5.87256	5.4172	5.4385	5.33205	5.54552	5.49254	5.61021	5.43495	5.6661	5.5194	5.40532	5.60443	5.56406	5.75071	5.35513	5.36095	5.50336	5.41877	5.40842	5.4755	5.56515	5.66639	5.57511	5.32297
1556338_at		8.07501	7.54115	8.5072	8.27854	9.30439	8.86489	8.63807	8.22999	8.6985	8.11869	8.56764	7.881	8.19128	7.21279	7.69162	8.32855	7.59836	7.19025	8.01881	8.32605	7.63853	7.73214	7.96068	7.62901	7.82598	6.89396	9.07705	8.88925	9.45948
1556339_a_at		7.5648	6.66295	8.05498	7.77379	8.46476	8.17751	8.0501	7.83861	7.78786	7.48631	7.87127	7.28855	7.49509	6.54658	6.97726	7.72249	7.16181	6.8497	7.50771	7.95532	7.12111	6.98704	7.33812	6.90251	7.165	6.52878	8.5095	8.03869	8.98379
1556345_s_at		6.85314	6.99914	7.36895	7.42115	7.69589	7.53638	7.36857	7.33241	7.86322	7.53596	8.06539	7.18271	7.827	7.02197	7.71728	7.55285	7.7182	7.47587	7.694	9.19095	7.79973	7.53897	7.5535	7.60344	7.54783	8.49605	7.58066	7.38232	6.99787
1556347_at		7.51759	6.96413	6.95936	7.02907	7.67766	9.04795	7.86353	7.91081	7.29982	7.33589	7.13944	6.89823	8.61864	7.6207	8.15714	8.06743	8.13045	7.27862	7.18309	7.63307	8.20268	7.48166	7.64137	5.85316	8.79569	7.37482	7.05504	6.73435	7.55488
1556352_at		7.01879	8.57202	8.21537	8.1786	8.30942	9.24048	8.80678	8.05644	8.14674	8.30701	8.20654	9.13198	7.86918	8.08493	8.39599	8.64281	8.75777	9.2217	8.14249	8.61516	8.78065	8.28283	7.93934	8.34452	8.27761	8.21416	8.2348	8.1327	7.88399
1556375_at		6.0655	6.39768	7.08047	6.11924	6.53857	7.28916	6.97785	6.90201	6.4559	6.57913	6.63151	6.90052	6.41101	6.33783	6.55029	6.31777	6.39976	6.1166	6.27815	6.51583	6.28274	7.29665	6.16558	6.28163	6.33053	6.6119	7.59197	6.29643	6.81694
1556383_at		7.08523	7.03146	7.89562	7.07785	7.41918	7.08277	6.82735	6.94885	7.22163	7.122	7.48681	7.04917	7.21503	7.01146	7.31718	7.36827	7.16543	6.93191	7.20054	7.59957	7.01835	7.11311	7.08331	7.08025	7.35951	7.83861	7.37201	7.08235	6.95886
1556385_at		7.50111	7.56688	8.49672	7.78036	8.0155	8.41906	7.21778	6.94184	7.50744	7.71973	7.95414	7.5153	7.76621	8.33368	7.75958	8.22573	7.24335	7.86602	7.42637	7.4183	7.53261	8.3846	7.38754	7.63942	6.83307	9.50112	7.85813	7.72286	8.14311
1556392_a_at		4.10143	3.69517	3.96008	3.90539	4.36385	3.96611	3.914	3.88175	3.97864	3.87965	4.08778	3.76298	3.98631	3.9249	3.94457	3.95409	4.00852	3.86835	3.84612	3.78439	3.91928	3.76046	3.99879	3.9388	4.58239	3.86955	4.00153	4.70215	3.86073
1556393_at		4.50887	4.48108	4.88777	4.51874	4.45429	4.70782	4.78895	4.43664	4.64304	4.66382	4.67887	4.71572	4.57484	4.37296	4.40727	4.50468	4.51319	4.54338	4.6497	4.20682	4.58626	4.50813	4.60854	4.34186	4.89807	4.39665	4.76448	4.6057	4.6411
1556394_a_at		3.95812	3.96913	4.05617	4.00185	4.03156	4.02184	4.0902	4.09673	4.13959	4.21834	4.04308	4.22528	4.25076	4.02622	3.94079	4.12668	4.21393	4.18411	4.00437	4.16066	3.86769	4.11553	4.01428	4.01706	4.03037	4.3562	3.94923	4.11506	4.02302
1556395_at		4.0817	3.9388	4.04375	4.11759	3.92156	4.12218	4.00591	4.07208	3.89586	4.03905	3.96196	4.21877	3.99615	3.82594	4.00321	3.88879	3.93076	4.04453	11.9365	3.96304	3.9777	3.9258	4.00153	3.97295	3.93046	4.02554	4.00502	3.99506	4.08127
1556397_at		5.63528	5.79868	5.50307	5.71736	5.49163	5.56515	5.59304	5.55073	5.69314	5.93478	5.6191	5.53428	5.63518	5.85298	5.92207	5.77381	5.77939	5.82702	5.70589	5.67652	5.70334	5.82631	5.75354	5.70436	5.6829	5.6475	5.72578	5.64091	5.57601
1556398_a_at		5.73783	5.70889	5.72984	5.83766	5.82562	5.71062	5.8393	5.81091	5.80795	5.73882	5.6642	5.97081	5.83065	5.73408	5.88834	5.61886	6.18127	5.73207	5.86236	5.74866	5.66492	5.81391	5.82336	5.77704	5.91203	5.78768	5.91591	5.81778	5.88771
1556402_at		5.11181	4.51674	4.66142	4.83712	4.96182	4.83984	4.6877	4.8216	4.75297	4.7348	4.49374	4.49533	4.77657	4.71935	4.73387	4.63811	4.50928	4.57738	4.71612	4.59821	4.62453	4.47255	4.80517	5.52274	4.64744	4.80975	4.97959	4.51002	5.08846
1556409_a_at		6.62099	6.85811	6.47339	6.74615	6.82687	6.78863	6.6809	6.6589	6.8794	7.96407	6.97888	7.4185	6.86401	6.8683	6.68365	6.49946	6.94098	6.69882	6.99038	6.76659	6.6809	6.65754	6.51665	6.71908	6.59134	6.7472	6.50791	6.5444	7.10091
1556412_at		8.01101	8.66404	8.42842	7.92275	8.36188	8.38152	8.04482	7.98152	8.37721	8.34473	8.34411	8.31555	8.58973	8.22619	8.38994	8.05711	8.47637	8.40176	8.1941	8.09104	8.21628	8.56458	8.23655	8.30754	8.33105	8.54823	8.1601	8.25415	7.9154
1556413_a_at		5.47197	5.71855	5.63817	5.79659	5.80541	5.6958	5.75777	5.58866	5.66054	5.81573	5.69422	5.65912	5.71834	5.55354	5.9479	5.89066	5.81768	5.96617	5.72556	5.96367	5.77043	5.83098	5.74299	6.04239	5.70656	5.88407	5.94268	5.71343	5.59923
1556416_s_at		5.54315	5.90197	6.98051	6.11427	6.53105	6.57203	5.91284	6.24286	6.39066	6.49908	6.06053	6.31877	5.89433	5.6219	6.56099	6.48071	5.88255	6.42693	7.44385	7.91661	6.6556	6.39838	6.60983	5.76823	5.71297	5.98902	6.342	6.11839	5.82381
1556417_a_at		4.36568	4.32199	4.46243	4.46842	4.67531	4.45156	4.43261	4.57183	4.4415	4.58478	4.47967	4.75763	4.50385	4.2493	4.43738	4.5576	4.61555	4.48697	4.53917	4.57359	4.66108	4.45654	4.35743	4.65615	4.53424	4.50519	4.48097	4.49168	4.57856
1556422_at		7.65967	7.99411	7.48732	7.68752	7.77719	7.7571	7.7373	7.48652	7.7121	8.12752	7.93486	7.95437	7.69558	7.54917	7.99798	7.75788	7.82095	8.54689	7.71718	7.61918	8.005	7.90213	7.6309	7.92568	7.78529	8.14205	7.60789	7.75395	7.47021
1556432_at		7.08072	6.49484	7.23823	6.84027	7.03926	8.17698	8.47909	7.49893	6.89396	6.5445	6.74248	6.75014	7.03501	6.50919	6.5814	7.31504	7.70187	7.85495	6.7072	7.54454	6.94204	7.44139	7.18668	7.30681	6.75382	7.35313	7.06938	6.68772	7.13422
1556434_at		7.00703	6.81848	7.72666	6.70659	7.60335	7.46086	6.89507	6.96616	6.67321	7.3746	6.46799	6.97404	6.56796	6.35123	6.12731	6.80688	7.12509	6.11057	6.76843	7.14794	6.15289	7.07954	6.55841	6.31392	7.05414	6.76475	7.43669	6.71278	7.02643
1556439_at		6.64659	4.74237	5.58001	4.68888	6.58408	5.03364	4.9456	6.80739	4.90433	6.42887	8.4249	4.77024	5.01704	5.04848	4.70338	4.50245	5.02602	5.42033	6.12824	4.69269	4.79836	4.98692	4.79383	4.67828	4.78816	4.89495	4.9354	5.04487	5.22763
1556442_x_at		8.94396	9.33	9.62745	9.1684	9.69837	10.0286	9.67482	9.41197	9.24555	9.55005	9.4203	10.0253	9.12931	8.91913	9.56597	9.29749	9.7283	10.3272	9.7116	9.54111	9.74153	9.71893	9.29623	9.5689	8.96237	9.78275	9.76448	9.37997	9.22589
1556445_at		7.28735	6.8757	7.14826	7.23779	6.9716	7.12958	6.87536	7.16246	7.18881	7.30554	7.10691	7.08633	7.02474	7.25659	7.33535	7.43391	7.25082	6.67429	7.1149	7.38897	7.02809	7.00031	7.09729	7.1957	7.17556	6.8683	6.98851	7.10969	6.82398
1556451_at		7.50771	7.16761	7.25144	7.30365	7.01224	7.54475	7.06396	7.5611	7.42224	7.43343	6.9196	7.45973	7.42375	7.20003	7.30445	7.04457	8.21458	7.32447	6.99416	7.39786	7.22197	8.38266	7.54621	7.54718	7.27744	6.75022	7.10896	7.03122	7.25688
1556461_at		3.96741	3.99334	3.90824	3.9717	3.99382	4.05671	3.96236	4.14655	3.90569	3.96103	3.90059	3.99062	3.85681	3.78468	4.02739	4.09921	4.15307	3.93218	3.88879	3.95475	4.15169	3.91006	4.14624	3.91525	3.86109	3.95558	3.95942	4.00788	3.96263
1556462_a_at		4.34269	4.45338	4.40895	4.62329	4.32454	4.504	4.50786	4.56261	4.57704	4.55265	4.39467	4.49394	4.5849	4.42079	4.45829	4.88349	4.74225	4.5467	4.43994	4.60151	4.7798	4.82144	4.65896	4.42508	4.64734	4.23968	4.36537	4.45814	4.44675
1556465_at		5.69379	5.50601	6.09406	5.81553	5.61128	5.68056	5.80112	5.89275	6.05505	5.95295	5.68139	6.16489	5.97888	5.86315	5.74866	5.76938	5.79911	5.74994	5.51574	6.14643	5.6526	5.83136	5.87969	6.0331	5.81886	5.50269	5.58944	5.73774	6.02065
1556479_at		8.94066	8.70972	8.46238	8.64133	8.5709	8.68392	8.47717	8.66536	8.56891	8.70894	8.63271	9.05872	8.67415	8.51596	8.98929	8.63836	8.94986	8.86033	8.65367	8.76598	8.79121	8.66935	8.58713	8.92509	8.83459	9.01632	8.60414	8.62703	8.65316
1556480_a_at		7.09989	7.29733	7.2709	7.12638	7.00081	7.16119	7.12166	7.05218	7.10646	7.17756	7.28197	7.39651	7.2276	7.30416	7.35451	7.43491	7.3384	7.43515	7.05527	7.08693	7.27756	7.28211	7.21513	7.15732	7.38474	7.11384	7.10639	7.10283	7.05424
1556491_at		4.22471	4.1117	4.10583	3.99565	4.11722	4.19376	4.21085	4.1458	3.97061	4.12777	4.04793	4.1965	4.0334	3.99615	3.92329	4.05313	4.05191	4.32801	4.53327	4.11586	4.10629	4.1629	4.02243	4.09921	4.0823	4.07689	4.07349	4.05543	4.14996
1556496_a_at		5.93264	6.32946	5.90483	6.10358	6.71695	6.79861	6.33399	6.05282	6.11979	6.22136	6.70918	5.99433	6.17781	6.04406	6.04119	5.64956	6.25215	6.58651	6.32061	6.2083	6.42168	6.54265	6.10571	5.90078	6.07048	6.52047	6.39409	5.96637	6.14169
1556497_a_at		4.05935	4.06756	4.09318	4.1801	4.87758	4.15651	4.07529	4.01849	4.25164	4.2235	3.9258	3.96196	4.02641	4.15913	4.53669	4.0061	4.23705	3.8634	4.03069	4.03692	4.02717	3.89605	4.73503	4.07736	4.49858	3.91463	4.25021	4.15527	4.04662
1556504_at		4.48906	4.54942	4.58769	4.51514	4.48108	4.52085	4.46176	4.49273	4.40588	4.48714	4.53841	4.49546	4.44822	4.44625	4.45353	4.38599	4.4138	4.26658	4.47489	4.26695	4.41472	4.30554	4.45252	4.78916	4.56593	4.58197	4.33266	4.49826	4.51212
1556520_at		5.85332	6.01144	5.81542	6.13655	5.89015	5.90022	5.93046	5.74677	5.78739	5.91859	6.07465	6.51599	5.93647	6.08828	6.44609	5.92416	6.21864	6.11847	5.94807	5.9357	6.05272	5.95285	5.87097	6.07511	6.02843	6.12477	5.92482	5.89993	5.87311
1556521_a_at		4.8666	4.50623	4.52407	4.81436	4.53745	4.69429	4.60644	4.5733	4.58704	4.64533	4.64275	4.53887	4.67964	4.58949	4.55016	4.6632	4.58507	4.45912	4.45612	4.86156	4.55744	4.69462	4.63197	4.63966	4.67465	4.51928	4.40741	4.72644	4.59299
1556527_a_at		6.71086	7.03771	7.13024	6.44022	6.31885	6.56692	6.92652	6.54507	7.38686	6.67264	7.2843	6.07288	7.25964	7.01054	6.06831	6.86458	7.10782	6.93236	6.46792	6.15077	6.72195	6.54934	7.15795	6.29161	6.79853	6.82125	6.11463	6.72094	6.84884
1556531_at		4.9287	4.89082	4.73246	4.85451	4.89533	4.65649	4.78319	4.90419	5.08939	5.01208	4.86156	4.85846	4.94093	4.88499	4.8871	4.92759	4.82499	4.84967	4.83453	4.91198	4.80916	4.78425	4.83899	4.92269	4.97378	4.95664	4.78553	4.83033	4.80746
1556540_a_at		8.18582	8.2286	8.17169	8.16239	8.12782	8.33901	8.17375	8.04295	8.07901	8.34395	8.16754	8.49254	8.2644	8.22206	8.3808	8.03745	8.33005	8.63214	8.25882	8.11934	8.25775	8.22012	8.18898	8.48212	8.23713	8.27022	8.07967	7.94796	8.09699
1556541_s_at		4.05032	4.09129	3.99447	3.98213	4.13916	3.86727	3.9728	4.03692	3.95908	4.06716	4.13328	4.04508	3.96283	4.12312	4.15671	4.01634	4.08515	4.29243	3.88084	3.73053	4.38959	4.04508	4.02665	4.06851	4.13275	4.1641	4.04136	4.06363	3.93192
1556542_a_at		6.69555	5.74983	6.87461	6.82285	7.22871	5.86062	6.91909	5.83295	5.67981	5.93069	6.55993	5.71803	6.29225	5.57361	6.76079	6.72915	5.83826	6.11288	5.85204	6.53585	5.86032	5.42858	6.26896	6.66401	6.05611	7.21851	7.64137	7.62668	6.26327
1556543_at		8.44333	5.914	7.48241	8.8231	8.10883	8.19899	6.93909	7.99177	7.5465	6.42903	7.85666	6.74814	7.75194	6.42541	6.78066	8.15363	7.9149	6.70942	7.19233	8.2836	7.19194	8.71563	7.44657	6.9716	8.30956	6.62211	8.00784	8.05207	8.27049
1556545_at		5.69465	5.893	5.64669	5.52604	5.52252	8.44495	9.08138	5.25236	5.67086	5.56325	5.41845	5.65547	5.69772	5.43349	5.93428	5.53496	8.06502	5.59959	7.69243	5.53038	6.09112	6.15674	5.51875	5.45504	5.36641	5.39264	5.64863	5.64478	5.53314
1556553_at		5.35467	5.12436	5.33221	5.22797	5.43972	5.39283	5.12301	5.42305	5.03313	5.27747	5.43495	5.54107	5.24801	5.31738	5.16306	5.42775	5.21754	5.30948	5.59059	5.31933	5.31656	5.16627	5.37929	5.27996	5.54789	5.62657	5.4902	5.44926	5.34604
1556568_a_at		6.95057	7.30445	7.33453	7.5633	8.06161	7.61771	7.12465	7.65067	7.35597	7.39637	6.90307	6.59037	8.12974	7.03152	8.4814	7.7568	6.55224	5.89963	7.45616	7.35291	7.21225	7.2276	7.42005	6.96104	7.79225	8.46496	10.2149	8.37501	7.30671
1556580_a_at		4.40254	5.88834	4.13275	4.28305	4.01021	4.3505	4.1893	4.36001	4.31416	4.5589	4.3848	4.57238	4.35743	4.10698	4.11062	4.04725	4.2577	4.12873	4.12702	4.33608	4.22802	4.04267	4.20518	4.2901	4.20754	4.11702	4.15651	4.02831	4.07079
1556584_at		6.17955	6.4718	6.08865	5.84178	6.21608	6.27188	6.17872	6.25537	6.1317	6.30473	6.55368	6.08751	6.2569	5.9876	6.21261	6.40246	6.22156	6.34412	6.44089	6.1092	6.19379	6.21539	6.31513	6.18963	6.17475	6.31822	6.62236	6.07233	6.01752
1556586_x_at		7.56731	7.6191	7.34916	7.08095	7.2859	7.17279	7.29071	7.34763	7.16228	7.62334	7.91527	7.42029	7.40368	7.33272	7.16274	7.65959	7.33422	7.57029	7.67454	7.13205	7.16449	7.29808	7.27372	7.47041	7.28974	7.16339	7.68204	7.30999	7.13141
1556589_at		7.70402	7.6605	7.56076	7.69983	8.08414	9.48455	8.9791	8.21353	8.91054	7.72041	7.58639	7.79821	8.01817	7.26971	8.15414	7.63733	7.871	7.1828	7.31016	8.79896	8.45859	7.48016	8.25045	8.73244	7.62002	7.88717	8.06052	7.6299	7.6584
1556590_s_at		5.59514	6.18264	5.28008	6.27584	6.70974	8.65908	8.08086	7.11466	7.73968	4.97639	4.93287	5.57294	6.78727	5.1399	6.68141	5.99294	5.74666	4.6042	4.7458	8.05633	7.45995	5.40163	6.9826	7.5212	4.74706	5.18546	6.85945	5.28739	6.21214
1556592_at		4.08112	3.85419	3.95154	4.04592	4.22194	3.96395	4.02226	4.12329	3.97022	3.96997	3.88175	4.02847	3.89802	3.86245	4.02235	3.93788	3.9837	4.03957	4.02332	3.88446	4.06782	4.02493	4.01781	3.98791	3.99382	4.08191	4.23796	4.00091	3.9525
1556593_s_at		5.68122	5.76082	5.61629	6.0876	5.4861	5.70728	5.58642	5.72769	5.77491	5.77893	5.7012	5.822	5.70253	5.70739	5.72231	5.73379	5.84098	5.69147	5.75777	5.75635	5.64224	5.86694	5.8823	5.78551	5.58866	5.63528	5.67321	5.83533	5.66528
1556595_at		6.67382	7.39344	8.24843	6.62017	6.40246	6.54258	5.75216	8.08594	7.35987	7.06303	7.26198	7.14811	8.74592	5.93401	7.12694	5.30664	7.85713	5.94835	6.09097	7.11087	6.94255	6.48117	7.02761	5.63585	6.48789	6.85448	7.62149	7.56484	7.47799
1556602_at		5.02799	5.37213	6.48865	6.32465	7.19345	4.79935	4.97547	6.64471	7.15559	5.11521	8.14012	4.91161	7.75246	5.72465	5.10918	6.26801	4.63727	7.13615	5.70751	7.04752	6.7207	5.53728	4.9456	5.29514	5.26715	5.87187	8.17023	7.17933	5.78257
1556620_at		7.35579	7.3591	7.65815	7.6013	8.06388	7.68521	7.41958	7.6129	7.77422	7.76092	7.9102	7.77386	7.88529	7.38297	7.68227	7.38484	7.66075	7.31996	7.35136	7.65815	7.5214	7.7667	7.55293	7.37806	7.74917	7.52002	8.06514	7.38484	7.29695
1556621_a_at		6.7183	6.96283	7.14693	6.84184	7.87691	7.19278	7.01758	6.78527	7.04296	7.10389	7.21364	6.8304	6.89533	6.85024	6.81839	6.70659	6.90501	6.84834	6.70538	6.78915	6.84129	7.00271	7.01416	6.76013	6.80568	6.78403	7.02651	6.796	6.58437
1556622_s_at		3.85584	3.8639	4.00294	4.04662	3.94906	4.21957	4.09826	3.80199	4.13043	3.96263	4.1859	3.96346	4.12384	4.18152	3.99719	4.1603	4.3248	3.87825	4.18558	3.91684	4.29314	4.17994	4.13761	3.99669	3.91796	3.9369	3.98152	4.10607	3.94881
1556623_at		4.53354	4.43677	4.59518	4.53957	4.5994	4.54214	4.60182	4.58841	4.88451	4.67429	4.57269	4.2609	4.76201	4.80764	4.75068	4.83605	4.75877	4.31922	4.37132	4.56738	4.66996	4.63138	4.82852	4.54495	4.76859	4.45365	4.63303	4.7926	4.70155
1556624_at		3.87995	3.95787	4.04001	3.83407	3.78159	3.91547	3.88488	3.93628	3.79814	3.94943	3.88376	3.96741	3.79344	4.04267	3.82708	3.90569	3.81717	3.8489	3.77977	3.83252	3.9728	3.90279	3.80802	3.82439	3.94906	3.813	3.92005	3.95462	3.79381
1556625_a_at		3.88084	3.97513	4.01428	3.74232	3.80172	3.73934	4.02255	4.06733	3.89254	3.84953	3.93339	3.89119	3.81581	4.01497	3.96346	3.87916	3.81979	3.85188	3.87916	3.77034	4.12047	3.88879	3.8489	3.71249	3.88327	3.81448	3.95174	3.7741	3.85948
1556636_at		5.4649	5.4148	5.5732	5.84395	5.43336	5.71485	5.55513	5.3952	5.31769	5.74233	5.59434	5.5907	5.33467	5.494	5.55947	5.60208	5.39453	5.37471	5.20618	5.42514	5.46903	5.20362	5.66979	5.43052	5.65795	5.56359	5.46955	5.39425	5.36422
1556643_at		6.77061	7.53596	8.96586	7.36179	8.03996	7.24918	8.31305	8.05106	8.38782	7.90846	8.0543	6.67895	7.95391	7.5256	7.22833	8.49642	7.11131	8.88546	7.08404	8.04031	7.86062	6.90073	6.76291	7.82084	7.09566	7.56119	7.71922	8.25619	7.95251
1556649_at		6.95644	6.71819	6.37273	6.78336	6.60695	6.79437	6.89175	6.61454	6.4758	6.63428	6.73062	6.73766	6.65132	6.54578	6.78996	6.39386	6.73276	6.70892	6.51364	6.54295	6.70142	6.77378	6.78447	6.77385	6.71917	6.58249	6.57497	6.60884	6.60394
1556650_at		5.98072	4.88349	5.98902	5.13849	5.49821	5.84511	5.75749	6.48053	5.44218	5.18645	5.27697	6.53764	5.28203	5.09218	5.08484	5.83507	6.1233	4.79682	5.74756	5.18533	5.60495	5.59263	5.41537	4.82806	5.48705	5.11669	5.47524	5.74722	5.29129
1556651_at		4.21323	4.12369	5.04138	4.27663	4.62621	4.31864	4.21164	4.81463	4.30835	4.30021	4.33331	4.67024	4.22753	4.06198	4.25185	4.23445	4.22987	4.06851	4.49187	4.37207	4.40678	4.19049	4.25377	4.3768	4.04471	4.5932	5.1003	4.37521	4.28379
1556656_at		7.49931	7.59423	7.78099	7.8586	7.81299	9.6746	8.99837	8.27268	7.60104	7.87971	7.06659	8.05226	7.54027	7.66436	7.85748	7.34093	8.10245	8.11193	8.35306	8.55783	8.32821	8.6642	8.16239	7.61071	7.49053	6.76649	7.57988	7.33641	7.99612
1556657_at		9.218	7.93723	7.85412	9.22845	7.93244	10.0916	8.73475	10.3177	9.07813	8.64379	7.75573	9.91913	9	7.5915	7.64519	8.48322	7.63388	7.36547	8.01844	9.19528	8.20328	8.18249	9.08294	9.53065	6.57404	7.85764	8.46771	8.29496	8.70972
1556658_a_at		9.1897	8.17258	8.1282	9.44088	8.14753	10.7584	8.9405	10.6583	9.08955	8.95448	7.92075	10.365	9.19265	7.42839	7.99114	8.3674	7.79065	7.98695	8.4335	9.55609	8.52217	8.26202	9.22793	9.73797	6.52355	8.58072	8.78604	8.3477	9.03458
1556659_at		5.01108	4.87006	4.91842	4.59183	4.79883	5.39272	4.75909	5.16556	4.87129	4.95561	4.74969	4.50693	4.82939	4.87884	4.92919	4.42534	5.24006	5.04916	4.71219	5.00784	4.74982	5.30435	5.23146	5.22409	5.03935	4.6726	5.37156	4.99364	5.08815
1556669_a_at		7.32712	7.39411	7.37324	7.2373	7.30337	7.26744	7.14364	7.23949	7.21607	7.25956	7.44927	7.69254	7.3636	7.26117	7.47399	7.33549	7.28449	7.64271	7.31964	7.32228	7.37387	7.43636	7.09918	7.48556	7.46258	7.67447	7.21438	7.41221	7.14578
1556676_a_at		5.93594	6.17595	6.20748	5.49786	5.88692	5.51239	5.44016	5.81129	5.97968	6.15615	5.64356	5.64082	5.67612	6.52319	6.14555	6.18921	5.97636	5.52904	5.55806	5.59596	5.53842	5.74131	5.70968	5.68475	5.93956	5.60467	5.77882	5.69356	5.57738
1556677_at		6.2279	6.59013	6.54199	6.53282	6.71023	6.68464	6.65863	6.56148	6.91614	6.87341	7.05944	6.41035	6.60258	6.70482	6.78361	6.78379	6.73618	6.64234	6.74964	6.4947	6.7783	6.70759	6.59321	6.64675	6.79936	6.74744	6.87015	6.71475	6.48891
1556678_a_at		5.73791	5.49971	7.04352	6.14867	6.67455	5.66429	5.02832	5.43483	5.42883	5.84355	5.91618	5.99487	5.79855	5.83287	5.12224	6.42528	5.8544	5.80152	4.05736	5.69615	5.56278	5.30931	6.4561	5.16927	4.96783	5.00434	7.57664	5.72906	5.43563
1556679_at		5.58291	5.39656	5.60622	5.46191	5.53971	5.66341	5.45204	5.24886	5.52274	5.64224	5.47599	5.21686	5.55009	5.54467	5.41867	5.41193	5.43626	5.52923	5.42794	5.41063	5.63184	5.62498	5.37827	5.85633	5.47138	5.58703	5.46182	5.39497	5.42588
1556682_s_at		8.44495	4.95468	7.94578	5.80905	7.92935	7.9088	7.91997	8.00371	7.14525	5.78945	5.73067	8.67772	6.28159	5.6911	5.40205	6.81437	6.36001	4.87289	6.80128	5.99905	5.70163	6.77681	6.29097	4.4267	6.5329	5.29554	6.89454	7.05744	7.20146
1556683_x_at		7.20574	6.57034	7.38884	6.73608	7.07853	7.42319	7.24797	7.21745	6.84809	6.81101	6.75139	8.58335	6.66621	6.75547	6.36599	7.06508	6.8402	6.66321	6.8076	6.63662	6.84458	6.84212	6.79315	6.54781	6.98243	6.83457	6.93236	6.86364	7.11592
1556685_at		5.45148	6.4625	6.69321	5.8854	7.40049	5.60413	5.51384	5.7445	5.92933	6.76785	7.01416	5.98455	6.51423	5.88388	5.61921	6.33031	5.68933	5.72406	5.98341	6.0956	5.83499	5.96678	5.71579	5.42305	6.23965	8.77365	7.77216	5.8216	5.65722
1556690_s_at		7.12166	7.05211	7.24335	7.31868	7.80515	8.0155	7.19993	7.38297	7.0716	7.2649	7.16191	7.74485	7.41318	6.86495	7.34058	7.51219	7.21179	7.12227	7.1151	7.91485	7.52297	7.37271	7.32497	7.63733	7.12149	7.48525	7.28735	7.13188	7.07468
1556694_a_at		5.60871	5.3417	5.29902	5.13486	5.5681	5.32356	5.37396	5.25513	5.31696	5.12381	5.1641	5.26932	5.4145	5.28624	5.10411	5.37672	5.95429	5.50286	6.60102	4.96541	5.16029	5.66023	5.12449	5.50813	5.27791	5.18587	5.39877	5.38878	5.41983
1556699_at		5.07431	5.0893	5.06091	4.92183	5.06743	5.08341	4.81996	4.96818	5.05661	4.99207	5.07967	5.30134	5.05898	5.15971	5.0565	5.08241	5.06131	5.0845	5.07409	5.03364	5.00434	5.02602	5.00281	5.20428	5.15283	5.10766	5.03935	4.94281	5.13536
1556700_a_at		4.99617	5.31106	5.45898	5.28258	5.23232	5.23327	5.05571	5.12802	5.16671	5.21331	5.10872	5.67362	5.29142	5.19226	5.2767	5.08846	5.38878	5.4299	5.42419	5.29672	5.26227	5.2281	5.0964	5.29836	5.26863	5.41648	5.20012	5.06811	5.06024
1556706_at		4.81712	5.23488	4.79899	4.70703	4.61405	4.75117	4.87006	4.71945	4.84683	4.69523	4.91612	4.5849	4.60991	4.91927	4.82553	4.90612	4.74139	4.91198	4.95573	4.82361	4.94847	4.82969	4.90048	4.85918	4.70654	4.73797	4.58287	4.86746	4.98722
1556713_at		3.98791	8.5095	4.15711	4.1999	4.16484	4.27123	5.73416	4.76805	4.17426	4.29047	7.72228	4.67054	4.30067	4.26192	4.1043	4.11989	4.35149	4.32907	4.20664	4.24062	4.18206	4.1458	4.27697	4.43875	4.20754	4.26867	4.32924	4.15326	4.19049
1556728_at		5.79349	6.12692	5.69675	6.15232	7.49366	6.53517	5.85298	6.55243	6.22576	5.855	5.90052	5.66603	5.86245	5.62647	6.06241	6.67932	5.8971	5.38157	6.50309	6.29345	6.02949	6.02227	6.52474	6.12988	5.8186	5.66255	6.15433	5.63361	6.31359
1556734_at		7.81104	8.13908	7.91517	7.29511	7.90598	7.8586	7.74306	7.75981	7.73672	7.78839	7.93229	8.04258	7.9119	7.73513	7.89392	7.87874	8.24858	8.09013	7.85514	7.76154	7.95414	7.71464	7.62668	7.96764	7.91374	7.80214	7.83861	7.423	7.51201
1556735_at		6.19574	5.84355	6.15543	6.23351	6.16056	7.82358	6.70125	6.35349	6.18772	6.49972	6.17955	5.86581	6.02939	5.89484	5.99832	6.53603	6.18659	6.05078	6.20084	6.53939	5.93485	6.0246	6.10267	6.12477	6.22438	5.99987	6.53799	5.97035	5.94085
1556749_at		5.02574	4.67475	4.78231	4.84945	4.76068	4.83307	4.82877	4.92946	4.79625	4.82227	4.76648	4.78261	4.74534	4.87632	4.76022	4.72675	4.75488	4.92666	4.72691	4.84466	4.8737	4.84786	4.95735	5.05767	4.80654	4.83282	4.77425	4.84422	4.90286
1556753_s_at		6.14235	6.65511	6.38701	6.46355	6.79235	6.73505	6.31716	6.51186	6.48331	6.46332	6.5392	6.84546	6.65808	6.32751	6.54281	6.38836	6.45549	6.94321	6.63091	6.60643	6.73501	6.44014	6.44074	6.58479	6.43865	6.54133	6.60914	6.51895	6.50132
1556759_at		3.78761	3.98808	3.85217	3.80877	3.92072	3.62714	3.79356	3.62634	3.78357	3.76593	3.69211	3.83737	3.96611	3.64019	3.73334	3.79478	3.73295	3.85357	4.07762	3.82005	3.87747	3.79814	3.86913	3.79814	3.75088	3.84662	3.80256	3.75429	3.80096
1556760_a_at		4.46062	4.55502	4.37359	4.39981	4.43261	4.49233	4.4849	4.49002	4.36521	4.51588	4.50361	4.38394	4.44403	4.39138	4.50609	4.37521	4.46669	4.41673	4.43065	4.7051	4.41083	4.51674	4.4736	4.47472	4.55468	4.34256	4.33192	4.53902	4.46277
1556761_at		6.9415	8.7284	5.6348	6.55323	5.65246	6.56091	6.04126	6.76245	6.50732	6.41551	6.51747	5.77616	6.49272	6.34903	5.6963	6.21534	6.86745	5.65568	5.73121	6.56208	6.03658	6.31609	6.36453	6.83155	7.09845	5.04724	6.29428	5.80795	5.85123
1556762_a_at		6.58723	8.03384	6.11779	6.5257	6.27912	6.68688	6.50035	6.8761	6.63765	6.49152	6.68408	6.37321	6.533	6.54066	6.43971	6.06316	6.64056	6.13269	6.13584	6.61365	6.68431	6.4629	6.35359	6.50342	6.71175	6.03972	6.46792	6.31401	6.13606
1556763_at		4.63213	4.49204	4.60677	4.66942	6.13981	4.50956	4.64034	4.96762	4.63427	4.96687	5.04776	4.24843	4.35424	4.75877	4.60832	5.98679	4.17976	4.47967	4.83745	4.55977	4.50677	4.67143	4.44165	4.86717	6.54866	4.49504	4.4849	4.63463	4.67543
1556764_s_at		5.75592	6.51862	6.43555	6.08271	7.84446	6.49045	6.53105	6.82028	6.22768	6.85469	6.93381	6.24656	6.36056	6.60738	6.30768	7.66319	6.1374	6.4031	6.8755	6.64275	6.43888	6.44513	5.84659	7.14053	8.1639	6.11856	6.03857	5.66528	6.06831
1556773_at		5.17778	5.4663	5.21204	5.57076	5.42431	5.59514	5.4345	5.16318	5.38716	7.95896	5.38315	5.28556	5.40586	5.33982	5.52074	5.27127	5.22231	5.66023	5.24496	5.4595	5.42716	5.56894	5.7757	5.32287	5.40149	5.64996	5.50392	7.14893	5.37803
1556775_at		4.739	5.0054	5.12497	4.97547	5.32731	5.06999	5.34468	5.0005	5.12301	5.16318	5.10699	5.15602	5.07457	5.03084	5.02556	5.20209	5.26305	4.9985	5.16177	5.20708	5.12649	5.14863	5.04635	5.36471	5.14781	5.1051	5.4002	5.04902	5.0664
1556778_at		4.13415	4.19266	4.2571	4.4646	4.05329	4.74375	4.29374	4.24062	4.27164	4.36092	4.29655	4.22107	4.43106	4.04048	4.54199	3.95273	4.11044	4.21254	4.40091	4.95573	4.3068	4.21653	4.2609	4.33878	4.15435	5.8544	4.3248	4.2462	4.64563
1556779_s_at		5.55667	5.40599	5.65547	5.67803	5.5784	5.78932	5.60249	5.49667	5.69688	5.96727	5.6705	5.67028	5.77308	5.50143	5.67006	5.46202	5.70968	5.55784	5.35199	6.1872	5.41816	5.59304	5.45204	5.68215	5.68651	5.91005	5.42397	5.51613	5.72064
1556781_at		4.92606	4.86359	5.12277	4.95866	4.91806	4.91408	5.00527	4.87691	5.0798	4.91742	5.19412	4.84165	5.08104	5.23662	4.76792	5.0232	5.18181	4.58374	4.65071	4.73767	4.65172	5.04002	4.90552	4.92168	5.07247	4.83729	5.73232	4.9087	4.96965
1556783_a_at		4.91017	5.00255	4.93599	4.31046	5.01025	4.27107	4.37778	4.69986	5.36024	4.65172	5.16243	4.41185	4.58318	4.29602	4.40035	4.78362	4.56234	4.33747	4.48446	4.5136	4.18683	4.58358	4.88106	4.21307	4.22208	4.95038	5.54516	4.36326	4.56351
1556784_at		7.19216	6.99501	7.22818	7.09457	6.99859	6.94382	6.85807	7.16835	6.96104	7.21114	7.18802	7.25075	7.08368	6.86836	6.86444	7.19296	6.94711	6.88729	6.81831	7.02514	6.83457	6.85129	6.97662	7.2089	7.12194	6.63258	6.98251	6.9057	7.02544
1556794_at		4.87492	5.04089	5.13936	5.08673	4.6969	4.81452	4.62634	4.57415	5.85159	5.45115	4.73933	4.59244	5.53444	4.9645	5.02912	5.35199	6.65815	4.77538	4.56821	4.92467	4.80265	5.54141	5.58022	5.18441	5.35682	4.79794	5.795	5.1377	4.88839
1556800_a_at		4.71989	4.59553	5.16291	4.63168	4.75327	4.59268	4.66304	4.94324	4.572	4.54595	4.55884	4.92077	4.72855	4.59392	4.608	4.739	4.72108	4.93944	4.68491	4.66725	4.69918	4.66802	4.75554	4.73203	4.73246	4.87158	4.85185	4.63928	4.73106
1556805_at		5.1728	5.27971	4.90601	5.2199	5.14851	5.92821	5.40724	4.96422	5.39164	5.21189	5.03528	5.07501	5.24051	5.22047	5.0895	5.09753	5.0294	4.99107	5.19087	5.60467	5.18983	4.94455	5.46376	5.53261	4.98009	4.90172	4.85697	4.9444	5.33138
1556806_at		6.51058	7.65441	7.67967	7.35563	7.40397	7.75334	6.99645	7.04063	7.6044	7.78965	6.92384	7.68926	7.23918	7.43417	7.88733	7.33812	7.54426	7.45476	7.1871	7.72084	7.48715	8.38969	7.40469	7.27973	6.96447	7.55542	7.53821	7.56193	7.25259
1556810_a_at		4.37207	4.32125	4.31436	4.25857	4.36092	4.36875	4.19954	4.14049	4.33553	4.26352	4.24465	4.23836	4.36233	4.25875	4.24427	4.49127	4.26497	4.36188	4.35117	4.26464	4.34565	4.47632	4.19456	4.38619	4.52522	4.20602	4.22275	4.38382	4.27029
1556812_a_at		5.79629	5.65451	5.7829	5.7095	5.8944	6.06357	5.87484	5.82678	5.86867	5.8914	5.79509	5.59149	5.82069	5.6376	5.8197	5.71406	5.74877	5.5454	5.72567	6.00611	5.96054	5.55073	5.78739	5.78046	5.93151	5.74902	5.42831	5.91562	5.75101
1556813_at		4.50942	4.58318	4.47223	4.54689	4.55927	4.63057	4.71013	4.41251	4.47546	4.48221	4.46312	4.55097	4.61715	4.46277	4.32417	4.58161	4.47723	4.54613	4.32594	4.40741	4.53058	4.50594	4.4942	4.37595	4.43091	4.37223	4.28522	4.46262	4.40506
1556814_a_at		5.40027	5.3254	7.12743	5.31865	5.54671	5.84817	5.61253	5.97153	5.17353	5.29129	5.36863	5.73342	6.50217	6.82867	5.35314	6.97512	4.55125	5.4592	5.98732	6.44566	5.48929	5.02799	5.20086	5.21518	5.69039	7.68809	6.03548	5.59319	5.40735
1556815_at		4.34175	4.51685	4.27268	4.4852	4.90327	4.3885	4.47043	5.19628	4.43037	4.596	4.43003	4.59481	4.47925	4.24145	4.38997	4.19151	4.24601	4.2265	5.12254	4.50498	4.47418	4.59285	4.51896	4.26721	4.76934	4.63699	4.57085	4.46646	4.53198
1556817_a_at		4.65165	4.52391	4.79212	4.66221	4.68426	4.74194	4.71999	4.70372	4.59118	4.6408	4.71456	4.61901	4.53513	4.72932	4.71716	4.86813	5.03313	4.57624	4.7064	4.66086	4.49374	4.6919	4.57597	4.75499	4.67949	4.8902	4.80776	4.53999	4.73503
1556818_at		6.7679	6.20532	7.28864	7.10501	7.90327	7.91247	6.86337	8.01657	7.58132	7.51345	7.65228	7.33241	7.32685	6.43529	7.86531	8.36357	7.77141	5.98341	8.21337	9.07575	7.64915	8.47909	7.64166	6.82552	7.90101	6.33312	7.39394	7.15703	7.38289
1556823_s_at		5.87568	6.02864	5.81716	6.20074	5.73105	6.00066	5.85215	6.17065	6.01055	5.94497	5.84066	5.86202	6.27209	5.78932	5.84721	5.79034	6.03796	5.80541	5.74795	6.01648	5.93285	5.94887	6.02254	6.27797	6.02969	6.68045	6.21083	6.1587	5.91641
1556824_at		6.45112	6.58437	6.72941	6.63277	6.50978	6.56924	6.60501	6.50888	6.51691	6.77951	6.56284	6.78439	6.63111	6.52959	6.61313	6.73928	6.6456	6.90105	6.64228	6.63025	6.72312	6.60102	6.72662	6.81966	6.54805	6.8088	6.53044	6.58592	6.54678
1556828_at		5.51989	5.37648	7.19882	6.05353	6.77437	8.08073	7.15052	7.01325	5.96106	6.02327	6.76616	6.04193	6.06307	5.66953	5.78397	6.05909	5.77742	5.96627	6.78915	6.6502	5.93983	5.80205	5.7275	5.59434	5.9446	6.27343	6.89715	6.63672	6.37412
1556836_at		5.20966	5.27338	5.21482	5.16243	5.29206	5.33602	5.07065	5.17664	5.13884	5.56133	5.17939	5.98233	5.34147	5.08961	5.09431	5.29336	5.18274	5.52274	5.20708	5.25011	5.11505	5.34341	5.18666	5.20482	5.17004	5.60216	5.06073	5.1391	5.24558
1556837_a_at		5.22112	5.37942	5.38656	5.35905	5.27871	5.38019	5.45701	5.33805	5.0901	5.34269	5.11361	5.51989	5.16885	5.14266	5.57307	5.18574	5.21883	5.24315	5.26432	5.38472	5.21058	5.22782	5.12711	5.43934	5.31967	5.59434	5.12668	5.34281	5.29602
1556846_at		7.53693	8.02321	7.79366	7.87791	8.19596	7.88765	7.78385	7.76621	7.71222	7.95396	7.96207	8.16726	7.58378	7.65113	8.05076	7.70552	7.84819	8.32738	7.89158	7.74485	8.13	7.68969	7.65826	7.8007	7.81423	8.55187	7.77762	7.84503	7.81061
1556847_s_at		5.19497	5.16133	5.32418	5.37964	6.02194	5.46829	5.42033	5.51229	5.35588	5.34918	5.30853	5.62901	5.30617	5.21058	5.14171	5.20251	5.40765	5.42378	5.56406	5.72064	5.38315	5.36936	5.33887	5.59319	5.41417	5.37453	5.69827	5.25349	5.10572
1556849_at		4.3583	3.81351	4.02332	4.02793	6.28044	4.02622	4.04433	5.1445	3.98877	4.05704	4.75813	4.0161	3.99292	3.77034	3.67548	3.79756	3.70262	3.99292	4.16371	4.09336	3.73888	4.01872	3.79356	3.80877	3.99615	3.9336	3.97022	4.44165	4.59723
1556851_at		4.88797	4.81009	4.98974	4.85197	5.02424	4.95966	4.89678	4.96841	4.90074	5.0563	4.83649	4.77276	4.85666	4.78829	5.02169	4.83359	4.75539	4.90048	4.83484	4.9385	4.82499	4.85261	4.86974	4.76215	4.94708	5.32986	4.94701	4.86917	4.82388
1556852_a_at		8.21807	8.26957	8.11157	8.21807	8.06207	8.14445	8.11409	7.71023	8.12003	8.21035	8.24682	8.17683	7.93075	8.39435	8.43877	8.29586	8.33126	8.5203	8.28441	7.96607	8.09851	8.26689	8.31052	8.21742	8.22196	8.66597	8.06466	8.14103	7.98525
1556856_at		5.3953	5.12182	5.86922	5.01678	4.85451	5.04138	5.13921	4.88747	5.13781	5.34627	5.269	5.43234	5.09133	4.93491	5.02504	5.20198	5.25716	5.10191	5.31535	5.07346	4.89359	4.88618	5.11732	5.11861	4.96254	5.2481	5.37288	5.16306	5.25441
1556865_at		8.06062	6.57566	7.6154	7.32411	7.38099	8.87375	7.76154	8.16713	6.54927	7.19025	6.52345	7.04494	6.71658	7.83042	7.71602	7.62944	6.43175	6.81447	7.74046	6.51186	7.08475	7.68096	6.66295	6.5843	7.09845	7.1828	7.47807	7.72159	6.88135
1556877_at		3.69366	3.77202	3.76151	3.62031	3.69366	3.79356	3.90772	3.79951	3.72296	3.73981	3.69768	3.89019	3.83943	3.86215	3.92281	3.98711	3.76071	3.90824	3.83675	3.75586	3.78594	3.71206	3.70245	3.7928	3.72925	3.87057	3.79577	3.63639	3.80199
1556879_at		6.97716	7.32612	7.20641	7.00447	7.92522	6.55162	6.74063	7.41363	7.04133	7.2929	8.18157	7.00171	7.04696	8.18525	7.15129	8.4315	6.86074	7.42878	6.8631	6.91491	6.99796	6.71141	6.76807	7.04083	7.6611	7.17852	7.82076	7.5085	6.99812
1556888_at		4.05094	4.03905	4.23528	4.17224	4.10534	4.0617	4.1404	4.03716	3.9731	4.06782	3.98117	4.05869	4.05313	4.0296	4.20822	4.18889	4.01781	4.24366	4.13306	4.20118	3.93586	4.0152	3.94176	4.07708	4.17597	4.29586	4.09921	4.00382	4.14704
1556889_s_at		3.69067	3.5684	3.59457	3.52766	3.6528	3.64433	3.61163	3.67127	3.73402	3.60188	3.55301	3.55804	3.63639	3.5684	3.58843	3.55412	3.55301	3.6317	3.55671	3.61907	3.61376	3.65462	3.70672	3.60261	3.64639	3.61655	3.51912	3.65224	3.59328
1556923_at		6.08065	6.05344	6.49478	6.21074	6.54507	6.47368	6.62466	6.64591	6.38152	5.95344	6.42887	6.26099	6.29978	7.78322	6.24991	6.17585	6.31747	7.00949	6.24706	6.10977	6.43285	6.43256	6.17196	6.37368	6.46761	6.33292	6.25422	6.17781	6.06509
1556928_at		7.68436	7.65113	7.46759	7.55453	7.42507	7.53207	7.43343	7.39184	7.49349	7.64271	7.59063	7.84381	7.60123	7.56176	7.67658	7.48295	7.67758	7.57705	7.44454	7.49166	7.39456	7.6624	7.49205	7.73684	7.66093	7.75364	7.56265	7.48706	7.51273
1556932_at		6.23216	5.8583	5.83213	6.1886	5.94733	6.16325	5.9972	6.13286	6.09115	5.97515	6.26138	5.74083	6.07396	6.25465	5.81214	5.89691	5.98679	5.84198	6.08423	5.76829	5.95697	5.88496	5.79255	6.11696	5.81404	5.7236	6.09268	5.82774	6.58909
1556933_at		4.29655	4.05258	4.5206	4.43664	4.42968	4.28641	4.57938	4.76375	4.23664	4.26352	4.66075	4.4259	4.48935	4.33553	4.22624	4.61385	4.30283	4.60854	4.90849	4.60748	4.26214	4.19438	4.5127	3.96263	4.39512	4.24221	4.38098	4.57465	4.12668
1556935_at		4.72377	5.00337	4.86717	6.44082	4.78747	5.33192	5.24851	4.90048	5.20482	4.71856	4.79062	4.73465	5.44939	4.96783	4.84497	5.33359	5.2847	6.02796	4.64993	5.66937	5.27012	4.89463	6.33876	5.18645	4.73874	4.8396	4.89939	4.80857	5.46535
1556937_at		7.34916	7.06144	7.91585	7.42319	8.05279	7.51227	7.61558	7.44166	7.40378	7.30286	7.3866	8.26639	7.6621	7.45641	7.42187	7.41747	7.19845	7.10969	7.3144	7.5861	7.37922	7.22187	7.58594	7.45547	7.32332	7.59393	7.60368	7.35295	7.6013
1556938_a_at		4.94741	4.83777	6.46895	5.30058	6.67413	5.49703	5.35752	5.74461	6.45471	5.80311	5.27012	5.76902	6.72014	5.14539	4.9291	5.52357	4.43293	4.64697	5.1123	6.0364	5.41626	5.56885	5.04298	4.83112	4.80724	6.18366	4.89132	6.07396	6.39393
1556942_at		6.2986	6.14606	6.95862	6.05667	6.11615	6.07102	6.03745	8.02204	5.81129	5.90052	5.97098	6.11169	5.90674	6.91722	5.62221	6.71647	5.88763	6.90512	7.438	5.91698	5.92606	6.31589	5.76101	5.97105	7.13401	7.21639	7.08433	6.23404	6.24397
1556944_at		4.11341	4.10232	3.9098	3.92429	3.90182	3.96094	3.79381	3.88911	3.99062	3.84777	3.8212	3.83943	3.9402	3.8489	3.88125	3.89684	3.82533	3.86938	4.06216	3.96558	3.80011	3.89558	3.87182	3.88327	3.91897	3.95578	3.8987	3.90351	3.83377
1556945_a_at		4.84126	4.82327	5.03011	5.041	4.93403	4.83514	4.84429	4.93475	4.95228	4.96998	4.92274	4.88472	4.91653	4.94622	5.02048	4.95561	4.94961	4.88117	4.98643	5.02934	4.82893	4.73218	4.95735	5.06717	5.07374	5.05811	4.84649	4.9291	5.00854
1556947_at		6.44201	6.23333	6.25183	6.32061	6.32465	6.48158	6.37669	6.21323	6.17515	6.29089	6.35327	6.5562	6.42957	6.54943	6.1931	6.2583	6.63867	6.6004	6.37005	6.23297	6.43782	6.45157	6.24243	6.54295	6.7602	6.36737	6.4179	6.20934	6.39932
1556951_at		6.23351	6.02122	6.41164	5.81457	5.97772	6.52825	6.01923	6.36303	6.03447	6.0931	5.92386	6.32332	5.89202	6.13972	5.94065	6.46718	5.9286	6.13222	6.34431	6.25251	6.18081	6.06119	6.25588	6.26552	5.85757	5.97457	6.23155	5.50378	6.13596
1556952_at		8.31539	8.74756	7.74969	7.73718	7.71035	8.49114	8.13908	7.99679	7.97685	8.25716	7.50991	8.28838	7.98656	7.76434	7.99133	7.59677	8.35054	8.743	7.71771	7.85148	8.05362	8.58553	8.06006	8.17995	8.37157	7.26401	9.12509	7.59504	8.53744
1556958_at		5.62405	7.65049	7.44189	5.26186	5.16601	5.39866	5.25678	5.1889	5.34421	5.26491	5.23525	5.34447	5.34995	5.26275	5.60061	5.08385	5.35719	6.05559	5.21535	5.31069	5.18779	5.43927	5.91226	5.09375	5.31425	7.19752	6.63656	5.19723	5.74803
1556962_at		6.75733	6.66146	6.63323	6.70159	6.74303	7.12065	6.85516	6.7218	6.69911	6.80338	6.61421	7.03564	6.51944	6.63126	7.00075	6.47276	6.73471	6.73435	6.78779	6.70529	6.62783	6.69329	6.67052	7.14975	6.7477	7.18315	6.66809	6.58849	6.5829
1556963_at		4.70633	4.44047	4.53632	4.89324	4.8544	4.82014	4.67054	4.74139	4.54119	4.5518	4.61013	4.52827	4.51104	4.67114	4.96758	4.91393	4.91894	4.55927	4.6304	4.78701	4.55338	4.67084	4.77125	4.53198	4.62065	4.58086	4.52902	4.59536	4.76339
1556964_s_at		3.99447	3.96196	3.94059	4.25027	4.18864	4.21531	4.29846	4.78307	4.00185	4.20997	4.0334	4.07157	3.77806	4.10409	4.12613	4.06023	4.64159	3.95965	4.09457	4.08079	4.03359	4.12079	4.23553	4.08885	4.44769	3.93218	4.0902	3.99905	3.94686
1556970_at		5.62564	5.54789	5.44298	5.41395	5.62355	5.43818	5.40631	5.64815	5.59382	5.52097	5.88414	5.59604	5.61608	5.57434	5.55259	5.62637	5.53025	5.45045	5.51077	5.69615	5.69256	5.53779	5.76615	5.73605	5.79013	5.48821	5.49456	5.7023	5.57027
1556971_a_at		8.00463	8.51983	8.12735	7.84396	8.19169	8.18541	8.15426	8.00631	8.09529	8.12838	8.37969	8.69549	8.22912	8.37924	8.39116	8.23399	8.65316	8.60875	8.30107	8.2297	8.46643	8.09226	8.1035	8.54676	8.24828	8.22286	8.25523	8.15896	8.09159
1556972_at		5.64455	5.74582	5.84098	5.72578	5.72335	5.85479	5.74643	5.88841	5.58344	6.02048	5.73086	5.94941	5.7012	5.73493	5.97515	5.6688	5.75681	5.91468	5.72377	5.97457	5.76236	5.80296	5.82354	5.87164	6.00622	5.73783	5.79933	5.72008	5.76799
1556980_at		5.17595	5.33846	5.31177	5.29206	5.20482	5.42816	5.45444	5.37729	5.39742	5.44185	5.4696	5.2678	5.36514	5.43308	5.29417	5.30922	5.33478	5.25755	5.1377	5.39088	5.38959	5.55566	5.32396	5.37983	5.39377	5.36707	5.40701	5.16963	5.32488
1556982_at		8.129	8.36066	8.58833	8.2817	8.76044	8.89738	8.51532	8.35333	8.69479	8.86475	8.64301	8.91138	8.88993	8.19649	8.60936	8.21181	8.69675	8.55317	8.48787	9.04322	8.71398	8.46201	8.30824	8.58132	8.34452	9.1132	8.53735	8.17564	8.20735
1556983_a_at		5.31318	5.64732	6.01508	5.90178	6.04325	6.25172	5.8825	6.05218	5.98962	6.05446	5.85257	5.85113	5.90497	5.55741	5.7311	5.97628	5.76458	6.05684	5.76962	6.10358	5.83105	6.05569	5.91811	5.70243	5.43204	5.7847	5.98704	6.00665	5.68156
1556984_at		7.92874	7.28632	8.6433	7.37033	7.7181	8.08325	7.7343	7.9867	7.40617	7.21628	7.36817	7.46086	7.51912	7.07817	7.28666	7.47569	7.86214	7.44317	7.48176	7.66307	7.41408	7.40178	7.4701	7.34395	7.32514	7.76592	7.1821	7.35637	7.65287
1556985_at		6.17955	6.68796	6.26013	6.19408	6.46164	6.37632	6.21994	6.2407	6.41541	6.24433	6.22661	6.29288	7.37787	6.34758	6.48269	6.31689	6.34779	6.60288	6.41569	7.42082	6.29005	6.28878	6.44918	6.30646	6.17809	6.59472	6.50679	6.31658	6.34598
1556989_at		6.00434	5.69392	5.94451	7.48207	8.31333	7.24272	6.36719	7.02183	6.11839	6.30864	5.92768	6.41495	5.93654	5.88211	6.15655	5.97571	6.19583	9.01303	6.11159	6.41171	6.55054	6.30933	6.18586	6.48232	5.80033	6.01454	5.9882	6.06764	5.79187
1556994_at		6.89004	7.33267	7.01308	7.06856	7.2687	6.88896	7.15153	6.92947	7.16835	7.13891	7.42346	7.00949	7.3804	6.96213	7.25578	7.08441	7.25004	7.69665	7.19051	7.08225	7.41	7.11922	7.137	7.39271	7.24377	7.59273	7.12958	7.16063	6.9381
1557012_a_at		5.06877	4.70322	5.14851	4.7774	5.12659	5.10424	4.20902	4.92031	5.04208	4.5714	4.62329	4.57039	4.73966	4.35743	4.25619	5.0237	4.68709	4.47188	4.12156	4.74547	4.46277	5.07145	4.83272	4.48408	4.38306	4.72709	6.13625	4.5441	4.69269
1557024_at		3.9388	3.76329	3.94098	3.94811	3.9328	3.93192	3.92116	3.84689	3.88064	3.97934	3.86442	4.08396	3.98308	3.89353	3.98101	3.95137	3.85301	3.97905	3.89497	3.90693	3.89327	3.88264	3.96346	3.91684	3.97431	3.9855	3.92677	3.90028	4.03156
1557025_a_at		4.75678	4.66108	4.67805	4.4637	4.65754	4.59445	4.6817	4.47151	4.67465	4.70877	4.62439	4.66911	4.63243	4.59013	4.55661	4.6096	4.56708	4.53957	4.7615	4.7064	4.53025	4.44929	4.66413	4.65977	4.66958	4.74772	4.70912	4.70811	4.57359
1557052_at		5.43052	4.96435	5.34982	5.14882	5.08385	5.07078	4.85982	5.25027	5.11798	5.01419	5.05713	5.77371	5.11514	5.13478	4.98141	4.86245	5.02534	4.95177	5.26863	5.15047	4.95942	4.96571	5.21024	4.99931	5.39991	5.28076	5.08908	4.75626	5.34387
1557077_a_at		5.96023	5.51489	6.8178	5.68747	6.70182	8.41992	7.96972	6.99313	5.88184	5.95316	5.7892	6.1882	6.41748	6.78548	6.12251	6.71704	6.64667	5.55492	7.0912	6.45862	5.74504	6.75076	6.10736	5.80043	6.23155	6.14354	6.30757	5.95832	6.8327
1557135_at		6.58742	6.52093	6.41845	6.26722	6.12398	6.311	6.43121	6.47988	6.4552	5.75134	6.44028	6.00339	6.02266	6.25798	6.01181	6.71023	6.52606	6.02732	6.24416	6.14774	5.95344	6.26995	6.08377	5.99643	6.49254	5.91574	5.93069	5.92407	6.60721
1557151_at		4.77685	4.60625	4.62874	4.75851	4.53615	4.57387	4.66984	4.5869	4.53438	4.65215	4.47505	4.56756	4.56644	4.73427	4.63756	4.44047	4.51033	4.52939	4.64363	4.62469	4.53745	4.52636	4.55726	4.56708	4.65122	4.56644	4.61901	4.69523	4.53315
1557154_at		7.14374	8.17956	7.01669	7.7373	7.84841	8.69465	7.96004	7.21289	7.08612	7.32535	7.17606	7.14718	7.63564	7.18264	7.3472	7.32601	7.89286	8.81004	7.30206	7.82084	7.51151	7.19651	7.24023	7.32862	7.0426	7.25057	7.13615	7.35626	7.56957
1557155_a_at		5.02344	8.88142	6.44	7.90562	8.77515	10.1237	8.59529	6.44962	4.80265	5.95276	5.13029	5.82641	8.01724	5.73668	5.20768	5.85983	7.92284	9.92162	5.37816	8.95711	7.18747	5.34604	5.11694	5.14829	5.29852	5.67828	5.93518	6.17515	8.00202
1557164_a_at		7.71312	7.25397	7.81274	7.28225	7.73504	7.8803	7.67784	8.25496	7.10126	7.4987	7.80821	7.21968	7.3839	7.65079	7.16648	7.34953	8.54543	7.07036	7.0442	7.12895	7.19892	6.80714	7.30253	7.19008	7.55116	6.80007	7.97745	7.10564	7.13571
1557190_at		6.65907	6.32052	6.36931	6.12119	6.29839	6.12634	6.48865	6.23162	6.34969	6.52027	6.52098	6.33969	6.43352	6.50225	6.32217	6.37347	6.24294	6.94065	6.43748	6.38152	6.61277	6.2659	6.40749	6.29404	6.17827	6.29358	6.35266	6.36394	6.2722
1557193_at		6.94112	7.11411	7.28368	7.19386	10.0428	7.68427	7.2984	8.38898	6.97206	7.22753	7.14047	7.43466	7.43937	7.22901	6.89231	7.40341	7.12594	7.92935	8.36833	7.11112	7.39176	7.30327	7.2709	9.04322	6.95807	7.11946	7.43127	7.24698	7.163
1557195_at		5.54605	5.63293	5.69569	5.64894	5.60771	6.38692	5.78332	5.35706	5.30493	5.39818	5.50462	6.00992	5.53691	5.32145	5.3925	5.01882	5.29873	5.91811	5.18289	5.33775	5.51606	4.92548	5.3952	5.17544	5.24124	6.33225	5.88211	5.33369	5.36745
1557196_a_at		6.30623	5.78425	5.87418	6.07396	5.94333	7.09612	6.62704	5.74803	5.98513	5.82042	5.81808	6.30086	5.89813	5.92407	6.08664	5.71472	6.84357	6.24199	5.66429	5.97881	6.34586	5.77926	5.80302	5.8796	5.84701	6.40564	6.31284	5.87264	5.85104
1557222_at		6.65526	7.53693	6.38028	6.64171	7.44445	5.93511	6.03972	8.44635	6.95493	6.37106	6.60898	7.68809	7.3143	6.54534	6.55959	6.23297	6.10777	6.82523	7.50331	7.44522	6.35248	6.11334	6.10685	6.78727	7.1334	6.70254	7.90917	6.34291	6.82132
1557224_at		6.62195	6.39676	6.76755	7.56402	8.41699	7.92894	7.36278	8.65296	7.00667	6.56514	8.13918	6.99985	7.12612	6.41011	7.00848	6.59307	7.15819	7.38023	7.5599	6.48611	6.47506	7.44721	6.60966	6.93879	7.28028	7.7121	8.27793	7.22451	7.32977
1557232_at		8.11424	7.85901	8.11307	7.8888	8.41058	8.64042	7.94373	7.91177	7.94059	8.013	7.85878	8.02442	8.46763	7.94674	7.68413	7.95066	8.25222	7.82963	8.23827	8.45966	7.97766	8.32828	7.82268	8.0513	8.17816	8.64903	8.12032	7.9867	8.09899
1557238_s_at		6.85158	6.92828	7.67599	7.47167	8.8498	8.87936	8.45708	8.42048	7.42455	7.63524	8.40202	7.83603	7.43046	6.3736	7.87458	7.20765	6.40529	6.74909	8.53409	6.92754	6.68638	6.58109	6.63785	6.77973	7.94217	7.82458	9.24219	8.0543	7.81688
1557240_a_at		6.56772	6.55063	7.79439	7.93265	7.97933	7.89554	7.41638	7.58038	7.28458	6.61516	7.35121	6.37122	7.42492	5.98902	7.71517	7.48223	7.58418	5.92082	6.87402	7.34104	7.65527	7.49174	7.0426	7.44166	7.67315	6.55428	8.69973	7.02365	7.19977
1557241_a_at		5.28372	5.29262	5.53444	7.25649	5.68898	5.38277	5.38459	5.38529	6.52516	5.64012	5.41028	5.53025	5.86852	5.57424	6.67487	6.91328	5.55762	5.77672	5.58379	5.91591	6.46544	5.36514	7.0346	5.27383	5.47491	5.44225	5.30513	5.98704	5.72629
1557242_at		6.25192	5.31708	5.72763	6.71056	5.27055	6.18772	6.502	6.8497	7.69577	6.19851	5.38796	5.81991	6.68346	5.68456	6.2526	6.81204	5.73034	5.61243	5.97561	6.96085	5.94843	5.5806	6.30855	5.91997	5.56121	5.85022	6.59857	6.55512	5.52074
1557244_a_at		5.80664	5.87516	5.49949	5.87601	5.49949	5.74171	5.57971	5.76604	6.4263	5.63528	5.7592	6.29669	6.30077	5.69441	5.93254	5.88798	6.06109	6.06457	5.96971	6.17042	6.08473	6.05192	5.88683	6.05227	5.57666	6.38976	5.59202	5.61608	5.77329
1557252_at		5.9224	6.722	7.23299	6.20959	6.57649	7.25393	7.16535	6.6154	6.36748	7.19651	6.59917	6.6071	6.16787	6.07075	6.08432	5.8393	5.83766	6.03613	6.72321	6.03857	5.92976	7.27502	6.21297	6.28717	6.68423	6.45583	5.30528	6.97064	6.72312
1557265_at		8.46374	8.48568	8.67069	8.5356	8.45714	8.80925	8.34785	8.51086	9.12724	8.7973	8.81499	9.07542	8.94023	8.59538	8.76206	8.74879	8.97383	9.09517	8.45192	8.91753	8.63301	8.73393	8.44466	8.96498	8.73736	9.05287	8.58745	8.48285	8.64026
1557270_at		7.50904	7.17351	10.1886	8.30417	10.5921	10.2674	9.47045	9.58042	9.03376	9.51605	8.11642	9.45049	9.01678	6.74013	7.48176	8.24429	8.30841	9.21088	8.77581	9.6828	8.21492	9.04191	8.42708	8.80481	7.33139	8.38925	9.58418	9.8651	9.80951
1557274_at		6.10598	6.36591	6.26765	6.39625	6.39195	6.38527	6.05694	5.97221	6.25251	6.35256	6.25662	6.44988	6.40778	6.30817	6.43546	6.37244	6.4585	6.61894	6.29103	6.21956	6.3428	6.2297	6.06426	6.20315	6.51103	6.29518	6.31226	6.11924	6.29057
1557286_at		7.15342	6.49118	6.2238	8.05776	6.14534	7.68455	7.33756	7.2158	5.91512	6.92343	6.14197	6.67145	6.22416	6.49136	5.89484	5.94603	6.31788	7.53875	6.25082	6.48387	6.8671	6.12947	6.63384	5.99905	5.45622	6.19759	6.07763	6.36065	6.04232
1557295_a_at		4.75511	4.52767	4.83163	4.6846	4.61828	4.76859	4.74105	4.72377	4.53334	4.68877	4.84916	4.70458	4.7302	4.92322	4.68742	4.62372	5.14998	4.68035	4.63795	4.55802	4.80009	4.72503	4.71264	4.89583	4.60024	4.69626	4.7344	4.79578	4.61454
1557297_at		4.3959	4.70097	4.61555	4.53807	4.66192	4.52261	4.30769	4.55959	4.63921	4.58374	4.62539	4.86023	4.75279	4.57721	4.59218	4.66086	4.57856	4.47418	4.67846	4.57039	4.70271	4.54382	4.65649	4.74078	4.49942	4.68915	4.67857	4.67671	4.54206
1557300_s_at		7.70871	8.12693	8.68421	8.1076	9.26762	7.91758	7.27512	7.78368	7.97162	8.16337	8.62356	8.36627	8.1905	7.83591	8.74722	8.11297	7.95957	7.40585	8.00215	8.0645	7.86392	8.94579	7.97408	7.17504	8.10005	7.50316	9.6222	8.1629	7.11869
1557301_a_at		4.39776	4.21374	7.65674	4.02332	5.27367	5.19033	4.72983	4.21292	4.41332	4.03766	4.39343	4.15267	4.71345	4.3586	4.96906	5.41327	4.11341	4.07722	4.37667	4.32733	5.67596	4.16308	4.20717	4.30538	4.25212	8.97003	4.38169	4.71789	5.83105
1557311_at		6.39838	6.79731	6.63329	6.42815	6.24182	6.14583	6.57585	6.69206	6.34027	6.46157	6.55309	6.61551	6.69409	6.62133	6.41729	6.88472	6.60357	6.90854	6.51802	6.32261	6.10495	6.79804	6.39639	6.46338	6.47096	6.5798	6.87893	6.58639	6.51552
1557315_a_at		7.73777	7.2624	7.59856	7.91919	8.14349	7.55159	7.30594	7.63572	7.72962	8.08679	8.26787	7.32514	7.80046	7.83963	7.88977	8.21537	7.61009	7.23527	7.65041	7.78583	7.61941	8.24477	7.79357	7.67641	8.09346	7.60875	7.84514	7.76611	7.60415
1557316_at		6.93757	6.72696	6.87053	7.95795	8.21366	7.48556	7.63182	7.5582	6.96786	7.36787	6.49772	6.42927	6.44891	6.43276	6.93413	7.0797	6.80207	6.12042	7.24891	7.29013	7.2373	6.68256	6.94358	7.05944	6.7214	6.41348	7.57163	7.24946	6.89044
1557319_at		8.55912	8.62388	8.12974	8.13058	8.31102	8.46756	8.5223	8.07681	8.294	8.37675	8.42295	8.51293	8.36447	8.29236	8.53197	8.20268	8.72817	8.85125	8.42826	8.1905	8.41871	8.37984	8.18619	8.49736	8.37805	8.48873	8.14349	8.26867	8.19285
1557325_at		6.97534	6.88586	7.13764	6.30781	7.28486	7.43117	7.13837	7.09216	6.53634	6.69093	6.76444	7.13422	6.67429	6.57657	6.54603	6.93017	6.30122	7.76943	6.68753	6.8011	6.56118	6.93381	6.52531	6.57818	6.83457	7.19984	6.94463	6.50114	6.8345
1557326_at		3.88572	3.84689	3.98679	4.20474	3.93021	3.92514	3.87965	3.93651	4.21957	3.90612	3.95154	3.89725	3.92429	3.95942	3.87854	5.40205	4.30396	3.73402	3.86316	3.88309	4.10963	3.92739	3.97879	3.88986	3.88601	3.79502	3.98017	3.98175	4.03594
1557329_at		6.85935	6.57966	7.17402	6.58284	7.31811	7.29826	7.82294	7.6265	6.77977	6.8026	7.12991	6.7522	7.15812	6.4698	6.61731	6.65501	6.82018	6.84171	7.16228	7.05124	6.53196	7.17327	6.5814	6.65245	6.77176	6.91614	7.00031	6.7894	7.25472
1557335_at		6.08261	6.24706	6.03317	6.10441	6.15793	6.35981	6.16722	6.05694	6.05448	6.21476	6.29057	6.33775	6.08634	6.14074	6.18769	6.11934	6.15647	6.16007	6.16875	6.03604	6.23404	6.21036	6.141	6.32721	6.30171	6.47087	6.25903	6.09458	6.04985
1557343_at		3.9855	3.83377	4.04453	4.06526	4.20769	3.87182	4.00382	3.94977	4.02571	3.89827	3.90236	3.98017	3.89418	3.97549	3.89228	4.12172	3.83653	3.96216	4.01255	4.09144	3.95321	3.94906	3.94548	3.96216	3.93477	4.22873	3.93218	4.04184	3.8947
1557348_at		4.20913	4.7064	4.27029	4.36897	4.49447	4.66395	4.4457	4.30108	4.45796	4.49926	4.4221	4.2509	4.40146	4.30101	4.47516	4.33088	4.15996	4.65298	4.35728	4.46612	4.59285	4.66899	4.53859	4.54158	4.40162	4.57495	4.32272	4.26989	4.22194
1557353_at		6.413	7.11466	6.89052	6.91684	7.58791	6.91562	6.71744	6.83701	6.62363	6.66199	6.7724	5.56863	7.14183	7.46671	6.24356	6.48269	6.21939	6.31788	6.8533	7.28298	6.42121	6.02513	6.72689	6.6238	6.29025	6.12613	7.15528	7.12433	6.56174
1557375_at		6.8402	7.03811	6.8345	7.20014	6.92091	7.16307	6.84137	7.03771	6.99149	6.91373	6.96413	7.12804	7.11609	6.96768	7.08948	7.03104	7.33167	7.19371	6.70802	7.16672	7.17895	7.12726	7.39081	7.26521	7.14826	7.04161	7.34634	7.10662	6.67382
1557383_a_at		6.27707	6.19886	8.84532	5.63969	9.16721	8.83345	8.14753	6.4909	8.77052	9.09509	6.63367	5.9505	7.96193	6.79767	5.34072	6.08634	6.65557	6.51197	6.63773	7.18992	6.33533	5.78939	6.4944	7.27094	6.83709	7.46152	6.53245	8.34177	6.1222
1557400_at		6.09112	6.46049	6.08034	6.75065	6.25306	6.33713	6.33962	7.52863	6.17075	6.33748	6.16229	6.76698	6.38113	6.57404	6.19517	6.57106	6.88792	6.6863	6.15704	6.36331	6.17845	6.35663	6.33344	6.46964	6.62211	7.57641	6.23244	6.23651	6.1736
1557403_s_at		6.67954	5.38361	8.03504	6.52105	7.01108	7.21454	6.74893	6.26722	6.73196	6.82018	6.64021	4.89221	6.89872	6.19759	5.88117	6.24378	5.19087	5.1023	5.83415	6.026	5.79563	5.50415	5.96044	6.11025	5.26039	5.8094	6.90145	7.28403	6.53347
1557404_at		5.91115	6.21123	6.14301	5.8987	6.08021	5.95077	5.86295	5.89764	5.96317	6.11971	5.9435	6.17604	6.07648	6.10515	6.11112	5.97374	6.06376	6.05846	6.11446	5.98714	6.0128	5.93466	6.19877	6.22021	6.18343	6.19877	5.87473	5.80278	5.75844
1557409_at		8.16928	7.61476	8.74473	8.12838	9.12476	9.01693	8.83803	8.80285	8.06947	8.21486	8.32323	8.21392	7.87959	7.1747	7.95055	7.61499	9.2553	8.28826	8.70774	8.75919	8.4695	8.14624	8.10211	7.93386	7.76046	8.23176	8.83166	7.67509	8.47192
1557413_a_at		6.76668	6.61908	6.87069	6.56843	7.03702	6.87632	6.53011	6.90561	6.56201	6.71453	6.56755	6.54917	6.54832	6.2307	6.50599	6.27548	6.8704	7.05055	6.56293	6.69259	6.17292	6.75775	6.58305	6.49172	6.55236	6.62391	6.7214	6.53901	6.67982
1557421_at		7.80055	7.93412	7.91829	7.69674	7.92851	7.90306	7.80055	7.88721	7.833	8.03891	8.05485	8.19634	7.83744	7.64247	7.98253	7.83146	7.9949	7.98656	7.80114	7.87791	7.74462	7.98956	7.80893	7.84002	8.00189	8.16772	7.7926	7.71878	7.86392
1557422_at		5.44185	5.32802	5.12565	6.18829	5.13626	5.42109	5.37027	5.24301	5.42478	5.45076	5.20638	5.37904	5.58921	5.37555	5.10657	5.18417	5.31023	4.99488	5.21247	5.25895	5.3167	5.31738	5.36604	6.91115	5.56087	5.46501	5.37019	5.23793	5.68269
1557427_at		4.67032	5.07332	4.92592	4.5216	4.75611	4.64579	4.66578	4.70703	4.8528	4.72028	4.69967	4.9683	4.84337	4.89831	4.88554	4.77521	5.10822	4.81955	4.78231	4.71761	4.87758	4.92919	4.60473	4.69702	5.03697	4.84314	4.8865	4.80941	4.61956
1557431_at		4.54721	4.16463	4.45409	4.31673	4.49992	4.42326	4.40741	4.71775	4.48459	4.40146	5.11207	4.45829	4.45422	4.22671	4.35911	4.26192	4.49905	4.31203	4.44595	4.39328	4.13761	4.28856	4.27796	4.3784	4.33718	4.30115	4.51844	4.37359	4.27644
1557433_at		8.7338	8.29964	9.20837	7.7179	8.05811	9.75505	8.80461	9.12959	7.68557	8.40808	8.01692	8.37924	7.97977	7.82284	6.39142	7.36305	8.65875	8.91091	7.21851	7.16119	7.41629	7.83521	7.58487	7.5488	7.60083	7.05744	7.76782	7.40974	8.58612
1557437_a_at		3.7483	3.83773	4.84429	7.40916	5.22328	3.53806	3.7086	3.77762	5.07725	3.96886	3.81189	3.86294	3.91684	3.8384	4.6877	4.5539	4.52034	3.67177	3.71305	6.92051	3.85879	3.6437	4.03195	3.70048	3.66433	4.64721	5.11761	4.30835	3.81863
1557438_at		4.52539	4.42682	4.14554	4.2607	4.57841	4.34003	4.40895	4.53058	4.37187	4.31184	4.6411	4.32642	4.22734	4.34057	4.55502	5.04854	4.17155	4.22153	4.59644	4.37537	4.44359	4.30085	4.38564	4.31955	4.86306	4.14671	4.3784	4.91448	4.16103
1557448_a_at		6.60518	6.26272	5.03486	4.61174	5.28349	4.42225	4.49757	4.55125	4.77721	4.47894	5.81542	4.81649	4.35837	5.28597	4.66615	5.40389	4.92016	4.80507	4.78014	4.58338	4.73256	4.71313	4.28938	4.72013	4.72691	4.70877	4.56864	4.52799	4.58812
1557452_at		6.67863	6.24649	7.18738	7.12612	6.8671	6.95173	6.81167	7.242	7.28236	7.21815	6.86585	7.11922	7.2249	6.48691	6.75115	6.6042	6.98716	6.67963	6.5214	7.17878	6.78981	6.77294	6.63811	6.41196	6.86885	7.09646	6.71086	7.12566	6.75085
1557453_at		6.81407	6.98154	6.53389	6.46744	7.07116	6.68753	6.80561	6.58514	6.71369	6.88665	6.85357	7.02585	6.83048	6.86983	6.9951	6.83653	6.71507	7.51112	6.79555	6.62604	6.88464	6.77445	6.93757	6.82066	7.03076	6.76718	6.83612	6.58622	6.69304
1557456_a_at		5.02602	4.95823	5.38132	5.02633	5.02687	5.22036	5.21455	5.07534	5.03486	5.14888	5.02001	4.83344	4.90008	4.86321	4.81479	4.95586	4.82872	4.74105	5.04472	4.88168	4.88246	4.92369	4.99042	4.88082	4.85888	4.94104	5.32287	5.0788	5.09566
1557457_at		6.72387	6.91199	6.92277	6.96592	7.21628	7.25523	6.9061	7.08377	7.0335	7.25794	6.76817	6.87877	7.03957	6.64502	6.88931	6.71462	6.88407	7.00539	6.81294	7.52081	6.90029	6.88464	6.93688	7.18415	6.63401	7.09414	7.27669	6.66019	6.83627
1557459_at		7.65669	5.94252	7.47378	9.19251	7.279	7.28252	6.13371	6.97779	6.57041	6.84519	5.88558	5.75272	6.16817	5.74666	6.18485	6.59399	7.02624	7.0594	6.21739	6.64056	8.02742	6.9331	7.17878	6.89905	6.37632	6.56049	6.28678	7.36921	6.39984
1557463_at		4.56858	4.81305	4.70372	4.58358	4.95053	4.55109	4.63795	4.58554	4.76354	4.94716	4.77385	4.92286	5.02142	4.78445	4.67221	4.61681	4.97277	4.65134	4.5641	4.91135	5.04697	4.91267	4.79372	4.8451	4.77993	4.61577	4.55614	4.77373	4.56159
1557468_at		4.01736	3.99131	4.09392	3.88816	3.95137	4.04136	4.10213	3.95942	3.97702	4.03882	3.89605	3.9369	4.01563	3.96068	3.91056	4.0287	4.00576	3.96941	4.00063	3.93218	3.98185	3.89924	3.93567	3.94831	3.99615	3.96913	3.99976	3.93094	3.8639
1557478_at		7.05697	7.5375	7.34242	7.28517	8.56269	8.23426	7.67227	7.45919	7.32748	7.26183	7.72391	7.3645	6.86408	7.47519	7.17804	7.20441	6.73337	7.24665	8.12079	7.53854	7.89748	7.60996	7.0991	7.40022	6.97332	7.41938	8.95112	7.01154	7.66413
1557484_at		6.77655	7.39039	7.13466	6.85099	7.34849	7.01521	7.06067	6.99589	7.06514	7.3522	7.30277	7.12283	7.21949	7.29939	7.25312	7.19686	7.55314	7.76951	7.16717	7.18436	7.18458	7.27999	7.17171	7.22612	7.21213	7.39184	7.03694	7.01192	7.04034
1557487_at		6.44397	5.72739	6.24589	7.00633	7.12375	7.97639	7.47749	7.91381	6.3896	6.38303	6.45338	6.52959	6.54024	5.7654	5.52365	7.38626	5.47417	5.87408	5.47697	6.26345	5.88712	6.66066	6.69555	5.94547	6.17049	5.99384	7.70669	7.02594	7.11437
1557495_at		5.54098	5.57762	5.4627	5.59797	5.64032	5.50053	5.62678	5.4005	5.54809	5.51731	5.61734	5.77357	5.54528	5.53608	5.64344	5.60544	5.49691	5.7957	5.63387	5.42716	5.67076	5.53756	5.46937	5.44286	5.65274	5.67446	5.44382	5.55924	5.57738
1557501_a_at		5.64224	5.75738	5.95316	5.88985	5.73105	5.95326	5.99914	5.6642	5.91609	5.94839	5.99349	5.70163	5.84902	6.0215	6.03686	5.93738	5.82545	5.87437	5.96213	5.89202	6.05893	5.8093	5.73893	5.77186	5.82336	5.60225	5.8919	5.95452	5.78636
1557504_at		5.22501	4.4849	5.61948	4.79836	4.78107	4.86288	5.21805	5.36682	4.7139	4.504	4.39259	4.54595	4.69489	4.47024	4.6042	4.56593	4.46078	4.31555	4.64393	4.83536	4.687	5.09326	4.9288	4.63291	4.7347	5.13126	5.73753	5.56931	4.60098
1557505_a_at		6.33722	5.45398	7.18473	6.26238	6.14444	5.8987	6.56611	6.40226	6.07435	5.82316	5.57553	6.2047	6.3522	5.93046	5.92957	6.39132	5.94293	5.64694	5.73588	6.68698	6.50495	6.29358	6.19453	5.74343	6.21229	6.31498	7.46645	6.91348	5.69953
1557506_a_at		4.74491	5.49218	5.40038	5.8661	4.80576	5.45332	4.86854	5.31304	5.27266	5.26932	5.01896	5.6428	5.02207	4.97541	5.04428	5.85257	4.79273	4.99012	5.32396	5.03381	5.22782	5.19628	6.19441	4.91798	5.12943	5.07396	5.40279	4.94741	5.30435
1557512_at		6.94601	5.73362	8.47965	7.20181	8.35379	8.42577	8.825	8.00012	6.65898	8.9554	8.30798	6.54986	6.6238	5.88588	6.22903	6.57785	5.99317	5.88468	7.6757	7.17327	6.23079	6.26545	6.92244	6.18003	6.26518	6.75178	7.25998	7.03405	8.05097
1557513_a_at		5.11492	4.766	5.14501	5.0798	5.88425	4.99087	4.7348	5.18587	5.0788	5.237	5.47687	5.01781	5.05165	4.99458	5.1702	4.71283	4.7207	5.56953	5.70086	5.33292	5.00936	5.35343	5.22922	4.78231	4.88429	5.70018	5.02448	5.0652	6.02833
1557514_a_at		5.40933	5.34196	5.45101	5.40892	5.47062	5.6553	5.32752	5.61807	5.4962	5.75856	5.29149	5.51031	5.68925	5.35682	5.6958	5.37003	5.62864	5.41365	5.47524	5.71221	5.42784	5.49343	5.30819	5.44633	5.35524	5.67217	5.52097	5.33478	5.41373
1557515_at		4.58445	4.89678	5.4761	4.95304	6.89799	4.71155	4.7971	4.78605	4.92208	4.92548	4.76083	5.07441	5.04854	5.10122	5.10273	4.94546	4.59842	5.0822	4.86901	4.78718	5.18095	4.72458	4.80734	5.06692	4.81712	5.20787	4.84845	5.31594	4.85994
1557517_a_at		6.53692	6.94694	6.84831	6.76532	7.13944	7.06738	6.85531	6.85166	6.82018	6.88658	7.13623	7.19051	6.8178	7.02197	7.02825	6.88967	7.19651	7.53238	6.70994	6.64692	7.15262	6.92855	6.51472	6.83681	6.814	7.32234	7.09502	6.88808	6.66217
1557518_a_at		6.51723	6.10142	6.07864	6.193	6.19453	6.51271	6.3337	6.33831	6.21297	6.14963	6.15879	6.07416	6.27059	6.17955	6.26793	6.40664	6.45793	6.08011	6.3276	6.26738	6.13818	6.29161	6.14839	6.19379	6.3908	5.92442	6.14293	6.12294	5.97484
1557519_at		4.2902	4.44403	4.5531	4.3681	4.69292	4.4181	4.45138	4.46035	4.41472	4.63321	4.53274	4.58737	4.33397	4.47489	4.44789	4.47418	4.59381	4.45912	4.46312	4.43677	4.43021	4.44447	4.4033	4.403	4.67595	4.43261	4.55338	4.49204	4.38265
1557520_a_at		4.11127	4.21588	4.47925	4.18965	4.3748	4.29172	4.28522	4.19627	3.98516	4.15413	4.08885	4.36401	4.39195	4.20118	4.19506	4.43411	4.2107	4.26	4.37037	4.46176	4.24325	4.28436	4.37955	4.25076	4.23266	4.10088	5.26702	4.14663	4.41305
1557521_a_at		8.97717	8.11697	8.36295	8.364	9.09612	9.09867	8.27061	9.57814	8.74068	8.7527	8.20061	7.83603	8.03869	8.19989	8.49912	8.80437	7.96634	8.64987	8.64795	8.38053	8.13734	9.98842	8.39895	8.40229	8.1811	8.5672	8.91198	8.34429	9.24555
1557522_x_at		9.2298	7.74378	7.99875	8.22182	9.06826	8.9508	7.9251	10.2519	8.88784	8.86738	7.80297	7.39058	7.28385	7.74711	8.2988	8.68777	7.28343	7.6071	8.56636	8.33257	7.64363	11.0485	8.2379	8.13424	7.73399	8.31137	8.90453	8.06032	9.85993
1557527_at		8.17982	6.34246	9.39544	9.35544	8.62674	9.30861	9.15836	7.50612	8.44164	9.04089	8.49342	7.60243	8.60859	7.05504	7.91758	9.90801	6.87123	7.46878	8.97616	10.4806	8.35694	8.76655	8.89126	8.756	5.89066	7.88592	8.66282	8.27049	9.09445
1557533_at		4.07959	4.59135	4.25363	4.32992	4.55425	4.50832	4.40447	4.54275	4.25806	4.4669	4.543	4.57581	4.31046	4.22422	4.36554	4.28586	4.32199	4.26593	4.15008	4.30666	4.42793	4.33331	4.28766	4.11875	4.92208	4.66086	4.56351	5.38691	4.14996
1557538_at		6.34382	5.85257	7.39491	7.23497	7.10188	8.99598	7.96423	7.19845	6.62795	5.82798	6.45753	6.97924	7.97558	5.62221	6.53651	6.79018	6.97272	6.04648	6.42919	7.79041	7.21248	7.51826	7.43003	6.23543	5.75473	7.47378	7.32321	5.87154	6.7523
1557542_at		5.66571	6.19609	5.75437	5.72369	5.54048	5.81056	5.69791	5.53522	5.84459	6.06976	5.83746	5.95859	5.96971	5.73588	5.74316	5.53314	5.98687	6.23493	5.69609	5.70858	5.8584	5.85192	5.83817	5.85568	5.99543	6.00844	5.98311	5.82972	5.46829
1557543_at		7.58217	5.3607	8.41951	8.25731	10.8399	9.48167	7.96483	8.93085	8.23615	7.82812	8.59465	7.4697	8.85405	6.64959	7.26971	7.97192	7.33046	7.92947	8.26922	9.45283	7.7902	9.18852	7.78413	6.71257	7.72241	8.35974	8.42098	8.49326	7.98316
1557551_at		6.09543	6.38197	7.76389	7.51307	7.76631	8.26235	8.56339	8.41342	6.8891	6.26801	7.39731	6.54073	6.63375	5.84837	6.88263	6.36035	6.69583	7.62974	6.8191	6.93289	6.77072	6.94981	6.66892	6.28742	6.53163	6.86738	7.39835	7.64271	6.84559
1557555_at		6.68355	6.42377	6.69633	6.35359	6.84276	6.93899	6.35007	6.60065	6.16518	6.37339	6.09889	6.41633	6.35393	6.23588	6.53212	6.36394	6.54037	6.51847	6.56924	6.45602	6.49204	6.76718	6.6605	6.24593	6.48261	6.87579	7.39216	6.15629	6.67043
1557562_at		5.63932	4.8597	7.16146	5.17911	5.86491	5.77199	5.62003	5.74923	5.1446	5.62275	5.39071	4.77152	5.02657	4.72492	4.70947	4.72492	4.77508	4.60991	5.01299	5.34493	4.70977	4.80916	5.22823	4.9799	4.74065	4.98214	5.76972	5.3162	5.93178
1557580_at		6.30541	5.50679	8.3521	6.49937	7.74306	8.06979	7.58108	7.00918	6.20695	6.9784	6.31769	6.70186	6.20546	5.89963	5.95812	6.10843	5.83098	5.06692	7.37299	6.73027	5.65504	5.64224	6.02852	6.06696	6.28117	7.66933	6.98079	7.22451	7.16747
1557581_x_at		6.29067	5.7795	8.35263	6.58917	7.70682	8.17658	7.6743	7.01274	6.26066	7.30296	6.45649	7.01432	6.57393	6.33031	6.37321	6.15373	6.23555	5.25008	7.48285	6.70232	5.94645	5.83984	6.34662	6.12398	6.59118	7.31559	6.98735	7.34899	7.05083
1557589_a_at		7.25482	7.61802	7.58536	7.48802	7.52248	7.64236	7.53693	7.22435	7.51011	7.71464	7.53742	7.87527	7.63794	7.36254	7.8317	7.63744	7.86723	7.90478	7.58367	7.659	7.51458	7.4913	7.52091	7.72962	7.52569	7.6634	7.56655	7.45837	7.53672
1557623_at		5.74074	5.96106	6.03525	5.8861	6.11418	6.35444	6.16067	5.89342	6.02481	5.88255	6.07726	6.21843	5.97935	5.86778	6.04488	5.78211	6.12303	6.07406	6.28112	5.98743	6.01673	6.14495	5.98902	6.09478	6.12551	6.11799	6.1207	5.97195	6.1317
1557624_at		6.19827	5.25931	5.45786	5.25802	4.93313	5.34616	5.45855	4.8995	5.73922	5.21282	5.59856	5.3641	5.58001	6.07416	4.84701	5.04445	5.26116	4.49516	5.032	5.38221	4.95282	5.32187	6.00872	4.91612	5.39507	4.6249	5.26067	5.10608	5.10486
1557626_at		7.37338	7.32514	8.92059	7.47021	8.0991	7.42155	7.30568	7.73271	8.05881	8.03919	8.12752	7.16552	8.09463	7.36305	7.34161	9.77578	7.42887	8.13899	6.85613	7.93473	7.56149	7.21279	7.53897	8.14382	6.87921	8.55629	9.1141	8.27299	7.53452
1557632_at		6.51197	6.10817	6.35647	6.66288	6.46734	6.45186	6.47244	6.53841	6.61647	6.44723	5.86778	6.37692	6.39262	6.58029	6.42042	6.11279	6.15025	6.32996	6.54621	6.73618	6.277	6.08134	6.2002	6.99776	6.23965	6.51125	6.73528	6.20785	6.49062
1557637_at		5.03734	4.83125	4.81983	4.55534	4.543	5.87322	6.12658	4.44708	4.89248	5.24205	5.17595	4.40225	4.7653	4.96307	6.86001	4.42056	5.31386	5.02399	4.82316	4.71878	5.00692	5.26265	5.23635	4.67918	4.99314	5.0845	4.08588	4.60024	5.00998
1557641_at		4.39111	4.47925	4.51237	4.50309	4.52237	4.74255	4.36401	4.37969	4.32874	4.31401	4.40431	4.7328	4.53198	4.49886	4.47607	4.60387	4.488	4.62356	4.55097	4.4601	4.47753	4.50724	4.52442	4.75398	4.73084	4.56301	4.3571	4.38382	4.34707
1557645_at		5.9376	6.25491	6.19453	5.99527	6.1868	6.24192	6.08839	6.11038	6.01519	6.02573	6.1935	6.47292	6.04507	6.17632	6.08028	6.19379	6.05867	6.83509	6.21421	6.06366	6.20934	6.08597	5.94136	6.14859	6.23724	6.3601	6.20352	6.15011	6.0089
1557658_at		5.61974	5.54985	5.06717	5.25963	5.30755	5.31859	5.4581	5.37994	5.36504	5.41493	5.42596	5.40758	5.27683	5.4155	5.47344	5.35076	5.57794	5.46949	5.1922	5.35187	5.52245	5.32976	5.64378	5.33632	5.51459	5.48347	5.44144	5.44926	5.31535
1557659_a_at		7.14718	6.04232	5.80675	5.52695	6.08951	6.06907	6.24578	6.46227	6.14197	5.86736	6.7839	6.04193	6.11178	5.77698	5.91877	5.74223	6.50078	5.71587	5.64022	5.85223	5.96388	5.83487	6.17233	6.44089	5.84037	5.9505	6.28778	6.27785	5.73725
1557661_at		5.25027	5.4114	6.73663	5.35524	7.22036	5.14769	5.31343	5.11551	5.8063	6.38505	6.19558	5.04955	6.12251	4.96869	5.09444	5.28693	4.84453	5.16498	5.52481	5.64732	5.31343	5.21805	5.69846	5.16363	5.30889	5.69465	6.33186	5.99403	5.32083
1557665_at		5.56636	5.90986	5.62321	5.59118	5.7592	5.73471	5.40303	5.4781	5.5806	5.80595	5.78165	5.81991	5.85132	5.69675	5.71667	5.80094	5.63109	5.90209	5.46131	5.70448	5.32145	5.63419	5.62613	5.62487	5.69266	5.90807	5.70413	5.82892	5.69004
1557667_at		7.48742	6.47118	7.59017	6.5774	7.36402	6.97255	7.12075	7.40866	6.20859	7.21755	6.71599	6.68645	6.79257	6.96245	5.84415	7.16507	6.7831	5.65333	6.93017	6.35727	6.67445	7.11645	6.48053	6.29225	7.54411	7.02347	7.28608	6.79905	6.95348
1557673_at		6.79905	7.1463	6.91115	7.35996	7.37265	7.20352	7.2747	7.31222	7.44762	7.33913	7.4185	7.11739	7.30983	7.17436	7.415	7.41266	7.26753	7.32255	7.44166	7.24993	7.47822	7.84446	7.1646	7.06207	7.31529	7.20694	7.37706	7.14131	7.19562
1557676_at		7.60908	7.87512	7.82411	7.51011	7.54258	7.88964	7.85051	7.58924	7.74197	7.84862	7.85008	8.65196	7.88255	8.12622	7.8237	7.91758	8.19757	8.22979	7.7182	7.64307	7.93825	7.82229	7.76105	7.96058	7.94648	8.21429	7.93744	7.767	7.68477
1557683_at		4.3081	4.37207	4.57475	4.31416	4.81479	4.26772	4.22734	4.89545	4.23496	4.31892	4.50468	4.37778	4.39111	4.35635	4.32578	4.21731	4.20338	4.55144	4.36821	4.35969	4.31071	4.60361	4.35487	4.3194	4.2506	4.56906	4.8011	4.37173	4.22734
1557688_at		6.77572	6.58599	6.50362	7.0288	6.38527	6.79759	7.38942	6.69174	7.19113	9.08197	6.61003	6.65589	6.91002	7.34444	6.27392	6.34066	6.96336	6.99371	6.68117	7.38626	6.86227	6.38101	6.98993	8.21753	6.60534	7.43919	7.48339	8.04271	6.98136
1557689_at		8.70767	7.5307	7.50186	8.11284	7.86964	9.20528	9.10064	8.66758	8.17272	8.51224	7.94146	8.08073	7.67218	8.28796	8.16141	9.2715	8.61196	9.45879	8.21848	7.86862	8.05119	7.62753	7.87571	8.0472	7.84148	7.43665	8.97863	9.21931	8.54759
1557690_x_at		8.34201	7.74567	7.55678	8.12444	8.10387	9.24474	8.71238	8.5596	8.19128	8.6765	8.15273	8.39322	7.95674	8.32408	8.09652	9.35119	8.55032	9.46602	8.26701	8.21325	8.02061	7.7975	8.16141	8.21075	7.72002	7.658	8.77704	8.7018	8.16964
1557697_at		6.48948	6.65342	6.6817	6.49322	6.67308	6.7298	6.95039	6.68589	6.64621	6.72628	6.61042	6.54405	6.7867	6.80832	6.55494	6.79775	6.68716	6.57113	6.6299	6.52265	6.49213	6.6983	6.65526	6.66099	6.73291	6.59054	6.76863	6.56171	6.55803
1557698_at		4.79075	4.38938	4.75877	4.70558	4.51979	4.68901	4.71935	4.84716	4.80724	4.81209	4.74969	4.50385	4.69489	4.2404	4.58388	4.92126	5.22431	4.92223	4.82739	5.297	4.52738	5.17061	4.25185	4.30184	4.63095	4.53073	4.95425	4.98364	6.58487
1557699_x_at		4.92962	4.47449	4.88156	4.73387	4.67616	4.77125	4.68187	4.93755	4.87289	4.90791	4.97351	4.52442	5.04501	4.40254	4.64234	4.91742	5.26186	4.91798	4.84165	4.86933	4.71219	5.17468	4.35336	4.30115	4.49127	4.7484	4.8641	5.18466	6.62017
1557705_a_at		4.61571	4.50361	4.50255	4.25875	4.52767	4.71207	4.49307	4.37529	4.40072	4.47132	4.57581	4.36092	4.3784	4.42291	4.39827	4.40877	4.4337	4.46634	4.45004	4.38811	4.30115	4.44197	4.49219	4.35027	4.26895	4.45206	4.64792	4.40233	4.4777
1557707_at		5.51923	5.59514	5.64032	6.15025	5.74853	5.60156	5.3914	5.81759	5.65921	5.52401	5.79585	5.51031	5.57762	5.69279	5.95931	5.86026	5.51016	5.27294	5.8063	6.20165	5.69413	6.15289	5.89702	5.21087	5.78437	5.7629	5.57189	5.74834	5.57511
1557709_at		5.59202	5.75999	5.14113	5.26496	5.39196	5.38613	5.24941	5.36161	5.39545	5.33349	5.30716	5.40253	5.35513	5.35582	5.59411	5.32868	5.24875	5.51739	5.30353	5.29734	5.46257	5.37224	5.34437	5.34321	5.24684	5.42784	5.2624	5.41977	5.37709
1557710_at		6.7828	6.66661	6.54235	6.65325	7.26456	6.8932	6.83819	6.94212	6.96222	6.92813	7.09172	7.03333	6.70284	6.79853	6.52494	6.75952	6.88454	7.38501	6.8304	6.39188	6.7131	7.04576	6.90445	6.46197	6.55669	6.64381	7.97515	7.00733	7.42697
1557712_x_at		8.4352	7.70885	7.98806	7.93075	7.81049	8.51505	8.10725	7.97103	8.44422	8.10338	8.3846	8.41951	8.14338	7.84895	8.05338	7.76806	8.42508	8.3219	7.77584	7.65826	7.70139	8.30059	7.87021	8.02175	7.94674	7.98791	9.05385	8.07059	8.29651
1557713_at		6.24803	6.31	6.11909	6.05522	6.36574	6.13314	6.12665	6.36961	6.18146	6.26936	6.08104	6.70848	6.16397	6.39625	6.37284	6.29557	6.40832	6.95338	6.3472	6.0849	6.30746	6.43845	6.05006	6.43352	6.48204	6.54611	6.13614	6.37079	6.36478
1557721_at		7.185	7.30965	7.1748	7.08457	7.19366	7.40853	7.20959	6.93688	7.2028	7.39312	7.07335	7.18635	7.51738	6.94321	7.2243	7.2363	7.45569	7.39865	7.11233	7.18153	7.19455	7.24768	7.19696	7.47597	7.21755	6.92118	7.04152	7.24578	7.18091
1557735_at		4.36537	4.63946	4.85773	4.35804	4.35183	4.36833	4.54548	4.49233	4.39574	4.24545	4.51088	4.36796	4.2735	4.30733	4.4259	4.35953	4.3731	4.74475	4.44975	4.53554	4.49433	4.32076	4.42632	4.49757	4.43947	4.50536	4.59885	4.40053	4.36104
1557738_at		7.44733	8.28004	9.55757	7.07766	7.46373	6.99386	6.74949	8.51998	7.60404	6.89721	8.38317	6.99914	7.63397	7.75821	7.17927	8.5066	8.62049	6.4339	7.37605	7.39271	7.55678	8.35274	7.51662	7.22698	7.89844	7.21036	7.33913	7.77196	7.24272
1557740_a_at		4.86799	4.81971	4.99784	5.01469	4.84786	4.92234	4.94708	4.90074	5.05286	4.96422	5.34649	4.96121	5.30184	4.90744	4.86321	4.89495	4.77074	4.61279	5.06052	4.95441	5.08104	4.94492	5.05726	4.94894	5.03313	4.89831	5.05107	4.81906	4.9875
1557744_at		7.14678	6.39513	7.39805	6.97938	7.1393	7.31222	6.70737	8.21189	6.9546	6.81257	6.98788	7.01976	6.73781	6.55437	6.48024	7.43645	7.05998	7.22306	7.23242	7.1126	7.00124	8.05494	6.99293	6.96222	6.59923	7.12975	7.80527	6.61858	7.59761
1557745_at		5.05555	5.74141	5.08437	5.00241	5.07869	5.33021	5.29296	5.11152	5.15837	5.16498	5.14385	5.38919	5.17511	5.1034	5.11669	5.11528	5.31546	5.23244	5.24233	5.41747	5.13957	5.18068	4.925	5.09775	5.12953	5.45384	5.24456	5.14863	5.02574
1557746_at		3.8299	3.74232	3.67241	3.68628	4.03437	3.73253	3.56517	3.59328	3.7741	3.72044	4.08663	3.63063	3.64639	3.79307	3.6517	3.78761	3.69189	3.71478	3.72574	3.5749	3.5684	3.73334	3.67241	3.58061	4.83514	3.71065	4.12495	3.70803	3.61471
1557751_at		8.75718	7.72828	8.78655	7.94743	8.54498	9.29297	8.7731	9.38323	7.66101	7.89264	8.3272	7.77343	7.7929	7.09624	7.34132	7.52915	7.52358	7.93511	7.91402	7.96706	7.80373	7.4499	7.28322	7.71644	7.15766	7.98371	8.31737	7.54596	8.62816
1557757_at		7.22578	7.3363	7.1425	7.18527	7.18359	7.16201	7.19752	7.16431	7.08385	7.23097	7.16665	7.25659	7.12566	7.17171	7.21289	7.20721	7.32566	7.25239	7.10188	7.28855	7.38317	7.22074	7.39504	7.22468	7.28788	7.49009	7.19406	7.22818	7.12441
1557772_at		4.66563	4.42866	4.71572	4.59553	4.96906	4.70782	4.70386	5.15404	4.78593	4.62954	4.96671	4.38059	4.93569	4.76585	4.79563	4.78747	5.10462	4.33493	4.50245	4.70493	4.52574	5.30173	4.54533	4.46594	4.72246	4.49457	4.74447	4.79625	4.63463
1557775_a_at		5.59101	5.12883	4.91017	5.12019	5.40471	5.12802	5.07746	5.12824	4.98113	5.23371	5.30931	4.93208	4.65405	5.05316	4.9632	5.31177	5.30877	5.54883	5.08249	4.78346	5.06743	4.96093	5.32036	4.86813	5.09147	4.79287	4.44165	5.86224	5.07007
1557780_at		6.19919	7.48241	7.94417	6.32432	7.97316	7.20088	6.54917	6.85322	6.45463	6.90133	6.71869	7.32047	6.62439	6.4865	7.33114	6.78049	6.25809	6.56872	6.83864	7.36031	6.40848	6.82785	6.21139	5.84854	6.69095	6.67088	7.70429	6.08044	6.11839
1557789_at		7.14736	7.42122	7.1401	7.12132	7.2343	7.29695	7.01864	7.21924	7.2266	7.03066	7.22852	7.22093	7.28377	7.003	7.21289	7.43445	7.37233	7.38782	7.30035	7.10683	7.1871	7.23517	7.0485	7.51878	7.56316	7.21668	7.16235	7.18635	7.22047
1557791_at		5.8497	5.73635	5.66945	5.73437	5.76319	5.37683	5.58767	5.53166	5.63817	5.54417	5.71243	5.83949	5.84008	5.86643	5.92233	5.72832	5.68413	5.81991	5.80286	5.60269	5.59825	5.66901	5.68301	5.75856	6.35278	5.65882	5.544	5.79933	5.55741
1557797_a_at		5.01501	4.94521	5.13073	5.59919	4.96588	6.02048	5.64166	5.11761	5.43839	4.98661	4.70733	4.57001	5.07238	4.85338	5.24905	5.04036	5.13921	4.96182	5.11026	5.43119	5.24148	4.65485	5.71079	5.21204	4.56836	5.10608	5.14758	4.90732	5.08377
1557803_at		5.45179	7.24174	5.89352	6.07636	6.65595	5.43463	5.52707	9.25993	5.88558	7.03152	6.44813	7.4028	5.95876	6.68022	5.63562	5.61852	5.99527	5.84618	5.62985	5.73614	6.10495	6.05227	6.17621	5.75941	6.28486	6.37294	8.36432	5.94958	5.4648
1557804_at		7.67758	7.04181	8.29586	6.93632	7.32748	6.98725	7.13502	7.91527	6.93048	7.13859	7.34177	6.46785	7.43361	6.79383	6.06913	6.54281	5.90807	6.80968	7.18271	6.96006	5.96451	6.80072	6.51895	6.814	6.62227	6.90215	7.8924	6.98365	6.84539
1557805_at		4.62197	4.04793	5.40542	4.35265	4.76191	5.09276	5.49976	5.16855	4.41083	5.05886	4.44659	4.7798	4.88541	4.17224	4.18828	5.36084	4.16517	4.72313	4.91353	4.46553	4.15793	4.03716	4.38059	4.43799	4.77232	4.2607	5.7121	4.93491	5.02255
1557807_a_at		5.98299	6.05684	6.05611	5.9046	6.1115	6.14204	6.09753	5.85622	5.99873	5.99636	6.11016	6.02315	5.95487	6.02412	6.42068	6.06438	5.89156	6.19201	6.26099	6.06931	6.10167	6.09934	5.86399	5.9512	5.99393	6.48479	6.27418	6.03241	6.03667
1557809_a_at		7.76454	7.86003	7.76951	7.3812	8.01528	8.72937	8.19909	8.10504	7.63193	7.84956	7.93158	7.97249	7.8837	7.59885	7.59642	7.82084	8.43163	8.65042	7.66602	8.06314	7.79054	7.98688	7.38551	7.61212	7.92156	8.0825	7.76025	7.60609	7.71606
1557810_at		5.13749	5.94949	6.64917	5.65693	6.48691	5.64114	5.47561	6.09787	5.82554	7.78247	6.11334	5.27495	5.39991	5.81391	4.68295	5.77371	6.23513	5.4013	6.07068	5.56095	5.07472	7.99545	5.82405	5.44208	5.91779	5.88487	7.60981	4.92126	6.46994
1557811_a_at		5.61906	5.51489	5.5483	5.43308	5.58268	5.52546	5.57467	5.57098	5.33394	5.58544	5.51761	5.4586	5.70739	5.52825	5.48593	5.50392	5.61519	5.67766	5.49481	5.46757	5.65952	5.51395	5.47172	5.62544	5.48566	5.5621	5.62075	5.57794	5.68001
1557812_a_at		4.40017	4.22275	4.06286	4.13761	4.05885	4.14156	4.30036	5.71772	4.23892	4.30554	4.3885	4.54873	4.26516	4.55087	4.20433	4.92523	4.56419	4.59518	5.49289	4.20504	4.06385	4.39918	4.16568	4.09535	4.6877	4.27487	4.08815	4.44165	4.40607
1557813_at		9.39112	9.13307	10.6141	9.60417	9.73245	10.0222	9.64067	9.89268	9.82827	10.6908	9.14431	9.64533	9.87105	8.74675	9.65508	9.40284	10.3354	9.33326	9.15767	10.2925	10.0101	9.90136	9.34414	9.50596	10.1115	10.0614	9.71406	10.1925	9.0775
1557814_a_at		8.61467	8.83664	10.0646	9.18142	9.48759	9.25492	9.12551	9.22224	9.30487	9.85805	8.69157	9.61386	9.33561	8.76496	9.11427	9.23991	9.98043	8.5178	8.83929	9.50805	9.47294	9.13676	8.81171	8.90191	9.61666	9.80048	9.16402	9.5324	8.70432
1557817_a_at		6.99073	7.21568	7.37817	7.12472	7.33293	7.6757	7.17746	7.08072	7.05338	7.15542	7.0061	8.01135	7.06445	7.03789	7.1731	7.11678	7.21331	7.3335	7.16339	7.3696	7.24534	7.22539	7.00658	7.53828	7.24444	7.67806	7.27588	7.07055	7.02594
1557818_x_at		8.57623	8.76223	8.53532	8.43217	8.37293	8.78272	8.51998	8.53618	8.67572	8.6365	8.6196	9.2475	8.79855	8.89246	8.593	8.39725	9.21696	8.66688	8.77115	8.63499	8.61443	8.77115	8.42354	8.88227	8.89072	8.57959	8.62399	8.44214	8.22455
1557825_at		6.68941	6.90339	6.7091	6.59347	6.41836	6.6695	6.631	6.47964	6.90096	6.69682	6.78091	6.67455	7.08147	6.52895	6.81032	6.62161	6.8713	6.61617	6.8323	6.62154	6.70241	6.80519	6.74542	6.6511	6.90866	6.45245	6.64959	6.54415	6.60133
1557829_at		5.16556	5.29172	5.12539	5.0916	5.05218	5.19033	5.0798	5.11301	5.12423	5.18546	5.20526	5.08917	5.30391	5.26737	5.16585	5.28739	5.20976	5.44544	5.21912	5.21445	5.29725	5.1198	5.20676	5.08571	5.48006	5.35572	5.2931	5.11786	5.06423
1557830_at		7.702	7.61865	6.81294	6.99293	7.32845	7.36077	6.58073	7.4183	7.06333	6.8535	7.19356	6.7131	7.59991	7.36883	6.37519	6.79419	7.38131	6.77294	7.22753	6.93698	6.8615	7.18228	6.94129	7.21403	7.30519	7.78118	7.66463	6.37922	7.21559
1557833_at		7.13641	7.29771	7.15129	7.276	7.30728	7.42706	7.35618	7.28527	7.30066	7.27354	7.31791	7.89897	7.23579	7.23097	7.21529	7.09464	7.30296	7.50831	7.40094	7.44045	7.59584	7.33557	7.36186	7.43312	7.33913	7.99439	7.48782	7.22411	7.03649
1557835_at		6.50262	6.24513	6.84712	6.94331	8.53117	6.99238	5.70077	8.92331	8.0155	7.62816	6.88997	7.69754	6.60133	5.02281	6.7783	7.36215	6.18313	7.38829	7.87434	8.91075	7.32768	6.01373	7.01215	6.44614	5.93151	8.05711	9.12529	6.92702	7.02962
1557842_at		3.82649	3.87513	3.87771	3.80606	4.01991	3.9777	3.9549	3.97752	3.67666	3.84392	3.79814	3.89999	3.80256	3.89133	3.81559	3.88074	3.76867	3.8524	3.94565	3.8987	3.8381	3.7925	3.81311	3.84329	3.82439	4.04617	3.8674	3.69578	3.79502
1557856_at		4.46836	4.32785	4.33266	4.3252	4.27043	4.3541	4.37159	4.30485	4.55016	4.4693	4.37464	4.48619	4.42904	4.3848	4.63641	4.38787	4.30382	4.36104	4.31148	4.48173	4.25039	4.24691	4.39195	4.38286	4.42739	4.40072	4.16013	4.26574	4.23968
1557857_a_at		4.71428	4.60305	4.80941	4.77106	4.61528	4.60928	4.85225	4.66552	4.66828	4.6739	4.67543	4.76391	4.68156	4.64721	4.74375	4.66505	4.66364	4.66996	4.93339	4.58101	4.70844	4.83665	4.52143	4.7537	4.81724	4.61734	4.70313	4.67903	4.76231
1557861_at		4.97591	5.566	5.39078	4.87301	4.74926	4.78718	4.9307	4.73916	4.88839	4.81923	4.79845	4.91963	5.00936	5.00241	4.94773	4.82969	4.92322	5.3031	4.96853	4.82378	5.05107	5.03789	4.89522	5.00109	5.11584	5.4477	5.03789	4.80604	4.88309
1557869_at		4.69855	4.45907	4.55035	4.3586	4.64938	4.80746	4.3821	4.51703	4.31846	4.47778	4.42625	4.48813	4.45252	4.55945	4.5074	4.45422	4.26538	4.55035	4.2522	4.40162	4.48923	4.46417	4.52314	4.49108	4.34355	4.48813	4.73267	4.60748	4.55265
1557882_at		4.22987	4.10649	4.04915	4.10175	4.23126	4.2426	4.53483	4.17781	4.0113	4.11722	4.11662	4.28522	3.96135	4.13789	4.10534	4.27573	3.98843	4.36912	4.23266	3.93992	4.22842	4.01428	4.24095	4.03616	4.34057	4.19793	4.25806	4.48538	4.05258
1557883_a_at		3.96856	3.81055	3.95108	3.99591	3.95719	4.46045	4.68835	3.98969	3.79756	3.97253	3.84374	3.97442	4.02717	4.12425	3.98865	3.92514	3.89999	3.92205	3.78159	3.92246	4.08952	3.8985	3.9731	3.83725	4.2122	3.9388	4.1833	4.07771	3.99551
1557889_at		6.76936	6.0837	7.92317	7.47176	8.73181	8.52852	7.05985	8.2538	8.18981	7.54038	8.61374	7.44782	7.745	6.93603	6.79739	8.86872	6.99353	6.97662	8.62101	8.63286	7.31754	7.63473	7.60613	6.13222	7.80432	7.60623	8.1595	8.53327	7.89023
1557896_at		4.881	4.69918	4.75864	4.75327	4.5669	4.62824	4.7347	4.58404	4.84174	4.75825	4.73256	4.5423	4.99784	4.77039	4.85953	4.65052	4.77871	4.81091	4.60542	4.81571	4.83869	4.82839	4.94521	4.89238	4.66578	4.75279	4.6569	4.69223	4.79383
1557906_at		7.18675	6.81186	6.97237	6.80207	6.7799	7.07112	6.59843	6.82928	6.91556	7.06625	6.70562	7.25482	6.97599	6.96309	6.85378	6.90908	6.94488	6.53465	6.80232	6.71436	6.6556	7.01353	6.74451	7.36849	7.05697	6.93862	6.83552	6.78501	6.80976
1557907_x_at		5.50779	5.02587	5.44885	5.29566	5.10351	5.42353	5.10593	5.08286	5.11245	5.33165	5.04776	5.34447	5.27983	5.1728	5.19957	5.44363	5.53863	4.99957	5.08385	5.27458	5.0237	5.26186	5.32752	5.54945	5.52055	5.36526	5.2172	5.27611	5.35199
1557987_at		10.5375	8.45054	11.4963	9.1911	11.4259	10.7154	10.3152	11.1929	10.1255	10.2049	10.4404	10.3129	9.1082	8.24945	9.64669	8.59582	8.73633	10.6662	10.6762	11.1018	9.51116	8.35073	10.0391	8.15509	8.1307	10.4677	10.6545	9.78064	10.2008
1557996_at		8.99853	9.00677	11.0444	8.26177	11.4701	11.1202	10.1042	10.1648	9.91715	9.60417	10.13	11.4779	9.10143	8.22619	8.17906	9.41407	9.85017	10.3225	10.0983	10.7376	8.98879	9.41589	8.35511	8.70387	8.79059	10.8739	11.0264	9.07705	10.9131
1558019_at		4.78376	7.47884	5.92616	5.7169	5.67557	5.90605	5.8226	5.97265	5.79911	5.81698	5.73991	5.51263	5.90393	6.32912	5.61323	5.67263	5.40933	5.64922	5.43818	5.66703	5.81708	5.48638	5.85043	5.76213	5.81768	5.58307	5.57553	5.69099	6.49818
1558048_x_at		6.82441	6.12917	7.15223	8.40419	5.35067	6.83117	6.8781	6.27707	5.2361	6.32493	6.09104	7.49315	7.34889	7.16597	7.12885	5.08377	7.71146	6.54611	3.78292	6.0771	7.07299	5.09016	5.91355	10.0206	7.68106	6.55867	5.45424	5.46668	7.65482
1558075_at		5.5454	5.09175	5.41122	5.2196	6.06831	6.60633	5.72078	5.28991	5.52523	5.64432	5.9313	5.00121	5.16978	5.25319	4.88909	5.32021	4.82084	4.91376	5.08547	5.463	4.64734	5.05107	5.34468	4.9354	5.00638	6.00748	4.86746	5.50194	5.43964
1558078_at		7.91012	8.1626	8.86366	7.38297	9.96393	9.91715	8.29814	9.08022	9.16824	8.38498	9.44946	9.4924	8.00155	7.11216	7.41221	8.76476	9.49557	8.57932	8.59873	9.53539	8.09775	8.94224	7.59825	7.95458	8.06052	9.37174	9.00343	7.6634	9.58205
1558154_at		8.30064	8.21047	9.96729	7.69226	9.92652	7.06502	6.56315	8.97602	8.08739	9.63846	8.78965	8.59083	7.77014	8.32476	8.81322	8.60065	7.5779	8.99182	9.82926	8.66589	8.15461	7.94287	8.84064	8.54035	7.86298	9.47131	8.99269	8.78777	8.1639
1558170_at		4.40942	5.61861	5.48541	4.65568	5.26432	4.27779	4.34355	5.14781	4.59244	4.86126	5.18016	4.53153	4.62698	4.50573	4.74281	4.20664	4.95292	4.51784	6.17226	4.6983	4.61355	4.76375	4.44822	4.56672	5.79246	5.24837	4.90918	4.80291	5.35343
1558181_at		6.90942	7.09841	6.95374	7.04188	7.04681	7.21588	7.01652	7.05107	7.05176	7.23345	7.16514	7.28527	7.29149	6.94098	7.0605	7.05647	7.24912	7.2361	6.99969	7.18228	7.12991	7.1854	7.01714	7.30168	7.12243	7.29826	7.02973	7.05014	7.03193
1558220_at		10.1861	7.34222	10.2379	8.83591	8.37818	9.8648	8.75666	9.95477	8.69409	9.68764	9.32432	9.07071	7.86167	7.09205	6.85357	8.24816	9.47294	8.63317	8.61226	8.70989	8.53047	7.49673	8.84404	7.04181	8.25614	9.00556	9.08591	8.24555	10.0141
1558250_s_at		6.75927	7.06837	7.14069	7.71464	7.79587	7.00452	7.22788	7.5242	7.44346	7.34889	6.82624	7.64618	7.46432	7.99429	6.65229	7.53182	6.76236	8.0658	7.25531	7.37933	7.57833	8.58179	7.38602	7.35525	7.3169	7.7743	7.9736	7.9857	7.63524
1558273_a_at		6.1056	6.05064	6.16094	6.00075	6.03286	6.31761	5.99527	6.10656	6.08271	6.13895	6.07223	6.47477	6.31513	6.33664	6.15805	6.00365	6.00495	6.11543	6.23818	6.31093	6.10377	6.56271	5.98614	6.30427	6.2696	6.2941	6.14812	5.8764	6.05532
1558275_at		7.20352	7.73282	7.82117	7.94113	7.77463	7.89126	7.82254	8.04527	8.03394	7.93648	7.81254	8.64927	7.51118	7.35266	7.74546	7.8214	7.47021	7.74401	7.65967	8.43738	7.51929	8.12859	7.57949	7.76964	7.32366	8.19128	7.5406	8.64214	7.58217
1558299_at		9.55562	7.66707	8.40823	8.29678	7.93953	8.10255	7.84242	7.62576	7.94027	8.24738	7.71413	8.84064	8.03205	8.05857	8.34162	7.89016	7.91262	8.62462	8.78366	7.9119	7.63204	8.51828	8.04258	8.06405	7.97734	7.79513	8.46934	7.88195	8.2865
1558336_at		5.80746	6.13349	6.01939	5.86998	5.82151	6.12021	5.77329	5.50316	5.9404	6.08391	5.99931	5.73256	6.08905	6.03491	5.92553	5.90022	6.16468	5.95746	5.76723	5.86425	6.17016	5.84854	5.8474	5.89508	5.74074	5.78234	5.93209	5.86095	5.79933
1558337_at		5.72221	5.70804	5.77872	5.61014	5.84178	5.73982	5.7405	5.68859	5.61128	5.66639	5.6399	5.61069	5.735	5.86701	5.71199	5.93441	5.92039	5.92103	5.63029	5.61743	5.7104	5.83464	5.75592	5.71655	5.79285	5.73819	5.80354	5.62668	5.74461
1558343_at		4.9645	4.98381	5.14674	5.1391	5.10095	4.99458	4.97517	5.30845	5.18666	4.97739	5.07422	5.35012	5.10638	5.31191	5.25831	4.97061	5.27871	5.44259	5.15955	5.17418	5.21834	5.331	5.02587	5.29648	5.1002	5.05588	5.11718	5.02901	5.33411
1558385_at		6.82874	6.64013	7.35258	7.68106	8.07139	6.19165	6.1937	7.71113	7.27038	7.2243	6.91131	7.09533	6.65873	6.47219	6.9761	6.94273	6.75434	7.15002	7.55453	7.12918	6.65924	7.59774	7.04618	6.44856	7.17796	7.0378	7.85235	7.00749	6.99768
1558406_a_at		6.5302	4.92857	7.5082	5.0232	6.31343	5.08241	4.9199	5.90397	5.20695	5.55193	6.02489	5.02169	5.27817	5.12802	5.06423	5.43992	5.10886	5.13957	5.21749	5.23311	4.66615	5.15301	5.03133	4.91787	5.19253	5.17544	5.37929	5.16328	6.0822
1558409_at		5.75157	5.50876	5.86245	5.73283	5.64114	6.73689	6.06569	7.42831	6.5265	5.30931	5.30242	4.73874	7.26725	5.03313	5.0109	7.49954	6.72228	5.48887	6.20098	6.72648	5.31304	6.70983	4.89992	5.10938	5.76663	5.87322	6.103	5.56475	6.66034
1558410_s_at		6.60327	6.57497	7.42259	6.7917	7.05184	7.92263	7.40769	8.33732	7.72108	6.62903	6.4802	6.65815	8.34562	6.52326	6.42493	8.52852	7.69674	7.02314	7.45508	8.51722	6.99802	7.81536	6.56036	6.62957	6.99313	7.23068	7.18376	6.77977	7.56176
1558418_at		5.67803	5.0652	6.18274	5.77578	5.78768	5.81654	5.72257	6.24211	5.69413	5.42883	5.42681	5.20175	5.42872	5.26171	5.41808	5.55053	5.18773	4.90286	5.62468	5.96248	5.46119	5.25427	5.32374	5.29448	5.55179	5.43704	6.93402	5.54219	5.60557
1558436_a_at		5.54615	5.66631	5.5324	5.54859	5.4344	5.50155	5.58866	5.54923	5.51671	5.49354	5.50634	5.55855	5.55174	5.53691	5.53902	5.51016	5.74468	5.46993	5.2683	5.50462	5.39331	5.54753	5.38081	5.64386	5.38636	5.45273	5.37765	5.52357	5.62083
1558437_at		6.40036	5.877	5.89412	6.03729	5.84651	5.71765	5.67018	5.55676	6.06907	6.22463	5.64344	6.03278	6.07511	5.85807	6.05114	6.00937	6.07833	5.99816	5.7577	6.11006	6.0364	6.15223	6.05498	5.92461	6.15402	5.90141	5.9707	6.01008	5.90528
1558444_at		6.85851	8.12289	7.20992	7.43046	6.43482	8.42178	7.03818	7.34335	7.09738	6.95151	6.92912	7.70321	6.62998	6.28246	6.65491	6.77476	7.30662	6.73608	6.37443	7.22523	6.89104	8.33573	6.64583	7.64363	6.57818	6.68957	6.49152	6.72678	6.65599
1558445_at		8.16049	6.93626	6.24053	8.74533	8.78459	8.61977	7.96553	8.32323	8.06933	7.68484	7.43859	7.33091	8.01217	8.6044	7.72064	7.85999	8.7336	7.92974	8.09775	7.47679	8.60387	7.6481	7.97645	7.88195	8.67724	7.94489	8.19828	8.77278	7.87779
1558447_at		5.19087	4.74225	5.85268	5.64863	5.70933	5.75562	5.33493	5.86433	5.19671	5.37069	5.32957	5.11607	5.92933	4.86345	5.64002	5.80524	5.27055	5.36024	5.15178	7.13985	5.23764	5.38187	5.32348	4.71192	5.01419	6.60526	6.38197	5.32335	5.18609
1558448_a_at		6.52385	6.31543	7.39372	6.85116	7.15559	7.15686	6.4049	7.14921	6.88057	6.66207	6.96362	7.14069	7.37466	6.42387	7.11828	6.80679	6.59381	7.3719	6.93788	8.49309	7.06127	6.80864	6.73479	6.14831	6.34532	8.84064	7.90656	6.74418	6.04903
1558449_at		4.677	4.47091	4.60978	4.54013	5.5085	4.62731	4.57829	5.01664	4.5446	4.67449	4.59336	4.95653	4.67745	4.45193	4.50483	4.54628	4.56288	4.68357	4.76339	4.60361	4.47132	4.50295	4.57954	4.37207	4.55726	5.02746	4.71237	4.51928	4.53987
1558473_at		4.12957	4.3943	4.74917	4.11324	4.16103	4.36487	4.20717	4.50323	4.15817	4.44852	4.31416	4.33331	4.36203	4.31129	4.35696	4.13292	4.37992	4.61003	4.44754	4.32328	4.14507	4.37138	4.22153	4.40877	4.36833	4.65288	4.57581	4.4093	4.28476
1558474_at		5.98131	5.04635	6.29588	5.66054	6.42302	7.06877	6.50125	5.5058	5.39845	5.5726	5.45063	6.25616	5.21039	5.45599	5.79138	5.25462	5.70868	6.42159	5.71758	5.85073	5.8393	5.08079	5.52514	5.07828	5.51977	6.37692	5.36024	5.54273	5.93594
1558475_at		5.83856	5.96718	6.00041	5.84085	6.61346	6.27368	6.22136	5.81621	5.73535	6.02408	6.18694	5.96655	6.03044	5.94497	6.05443	6.13779	6.01408	6.08473	6.06899	5.95757	6.08473	5.83114	5.80489	6.70737	5.89015	6.26987	5.86532	6.00801	5.87798
1558489_at		3.9604	3.8985	4.0161	3.8649	4.12777	3.87825	3.92429	3.97956	3.90965	3.89895	3.9111	3.90569	3.84859	3.96484	3.7706	4.15817	3.84662	3.7741	3.9427	4.13236	3.84808	4.01803	3.98326	3.73402	3.97818	3.88036	3.9549	3.74071	4.12516
1558494_at		4.4218	4.34707	4.44822	4.40571	4.32417	4.53411	4.41305	4.24108	4.41204	4.30466	4.21603	4.41796	4.38938	4.41051	4.35792	4.55054	4.42895	4.2773	4.38997	4.63348	4.52815	5.04176	4.50765	4.46214	4.44852	4.27332	4.23076	4.35311	4.24272
1558553_at		7.01135	6.82299	6.73645	6.80864	6.77102	7.17632	6.71431	6.63722	6.87348	6.77925	6.92828	6.94583	6.93595	6.75948	6.98355	6.6974	7.291	7.11311	6.67535	6.78483	6.84775	6.91494	6.72427	7.01389	6.86083	6.85496	6.71263	6.80256	6.70196
1558592_at		6.81504	4.6042	5.1716	5.63738	5.10886	6.81977	5.49976	5.81739	5.59059	5.23975	5.73893	4.69626	5.39128	5.0716	5.27941	5.64032	4.69208	5.5189	7.61076	5.35112	5.23108	5.44926	6.20487	4.66433	4.91868	5.09864	5.00854	5.18138	5.30286
1558599_at		5.13382	5.382	4.98692	6.64282	6.84203	7.60061	6.59623	5.51951	5.3256	5.23724	4.82866	5.24703	5.50462	5.26227	8.19904	7.03649	5.40692	4.91198	4.97244	5.40445	5.06313	5.26514	5.11607	5.34133	7.42743	5.52176	5.35369	6.79731	6.35119
1558600_a_at		5.89031	6.14613	5.96727	7.08641	6.89701	7.94431	7.25158	6.09104	5.82028	5.65174	5.34559	6.06347	5.96213	5.61299	8.40338	7.64751	6.01181	5.55291	5.46275	5.93059	5.47754	5.70648	5.57439	5.6011	7.75958	6.20052	6.17102	6.88568	6.96328
1558605_at		6.66108	5.88985	5.18929	6.90141	7.04369	6.42188	6.31299	6.59688	6.43462	5.65952	6.24674	6.18651	7.08104	6.33673	6.19961	7.9888	8.32179	5.43526	5.76458	6.54213	6.41461	8.28449	6.55532	6.87181	9.00411	6.15048	6.98412	7.70814	6.46948
1558613_at		5.84016	5.709	6.03809	6.6035	5.50392	5.87274	6.00028	6.08939	6.53212	5.91215	5.53863	5.51284	6.26952	5.64114	5.869	6.09813	5.93242	5.72976	5.58703	6.13089	5.72629	6.07815	6.19398	5.92852	5.50484	6.15601	5.79766	6.38584	6.26952
1558624_at		6.56118	6.04831	7.70814	6.06431	7.93215	7.45791	6.55294	7.52615	6.98811	6.74976	7.1198	6.20084	6.3258	5.84244	5.9584	5.70041	7.00171	6.11326	6.92647	7.32179	6.38751	6.47407	6.60721	6.2762	6.37549	6.95964	8.29021	6.55984	6.67535
1558626_at		5.46544	5.63448	5.64602	4.88485	4.70977	4.63913	4.92989	4.86831	5.82728	4.91913	6.6399	4.89221	5.78149	5.23514	5.00093	6.54316	5.18108	5.11017	4.96201	5.75616	5.1037	5.19571	4.96121	5.22501	4.67114	5.51104	5.63585	5.59237	4.87858
1558670_at		7.19194	7.03739	7.3612	7.25195	7.35842	7.80283	7.73038	7.21668	7.13024	7.21154	7.07925	7.19376	7.06793	6.96275	7.12774	7.10579	7.185	6.71237	7.3448	7.46698	7.04866	7.09607	7.15412	7.29248	7.02833	6.94112	7.44851	7.23527	7.21988
1558672_at		4.01657	4.1705	4.23836	4.20602	4.29413	4.26352	4.25269	4.34152	4.13634	4.15153	4.23183	4.15875	4.1352	4.15971	4.11114	4.18978	4.3505	4.26843	4.15892	4.20664	4.17349	4.12567	4.19595	4.20488	4.10774	4.20207	4.30217	4.30297	4.17959
1558695_at		8.72949	9.28779	9.08872	9.68217	10.0124	9.88928	10.2383	9.42711	10.4705	9.44445	9.64746	8.90321	9.54842	8.82737	10.2904	9.89881	9.11841	8.69682	9.0226	10.5716	10.1642	9.13805	10.279	9.75505	9.37708	9.20724	9.06904	9.44763	8.90279
1558710_at		7.99217	5.45398	9.32415	7.24562	9.43161	9.25703	8.26309	9.33083	7.65428	6.97782	7.37427	7.97734	6.97599	5.62075	6.56238	5.55464	5.73968	5.65678	8.16168	7.90048	6.08473	6.16133	6.87258	5.25942	6.05867	7.72803	9.4266	7.18032	7.63987
1558714_at		5.45273	7.91677	6.11629	7.42462	5.92689	9.99048	8.96942	7.25072	6.32812	6.58988	5.14077	5.81139	6.26978	5.58022	6.43629	6.02355	8.36591	5.66782	7.1255	6.86487	6.52337	7.07695	7.82066	6.72591	7.62682	5.74288	5.59867	5.67803	6.41436
1558720_at		5.70961	6.18285	6.10865	5.89309	6.00144	5.97115	5.82674	5.83755	6.01226	6.11453	5.87355	6.37005	6.01181	5.89117	6.03809	6.13021	6.29978	6.29988	6.23466	6.12909	5.96333	6.13349	5.7948	6.03044	6.23694	6.19099	6.03992	6.00713	5.91725
1558724_at		4.37277	4.53943	4.62668	4.54102	4.48983	4.4848	4.50045	4.44095	4.54813	4.6822	4.44529	4.68859	4.58812	5.02169	4.55927	4.63275	4.60542	4.52799	4.4545	4.43243	4.70235	4.59381	4.53554	4.38426	4.5997	4.4574	4.54214	4.61797	4.51304
1558742_at		7.91091	6.95094	7.59339	6.83846	7.78093	7.64501	7.54927	7.43927	7.16246	7.58989	7.28505	7.60164	7.14374	7.08821	6.96341	7.30075	6.88883	7.47893	7.27074	7.06938	7.00146	7.07319	6.7005	7.165	6.88252	7.79448	7.80955	8.42842	7.30501
1558748_at		7.48353	6.61029	6.96601	5.9028	7.75881	7.77114	7.03543	7.41441	6.78228	6.80954	7.07555	6.46138	7.39567	5.72277	6.0623	5.43154	8.10561	7.62668	7.25428	7.18731	6.18446	6.84304	6.25931	6.77206	6.26917	6.31589	7.54145	7.27914	7.01441
1558760_at		5.71159	5.95285	6.02637	5.8007	5.97393	5.7605	5.66481	5.79922	5.84535	6.19165	5.71141	5.99236	5.9775	5.81449	5.6082	5.45701	5.79196	5.69335	5.52718	6.06777	5.84535	5.6432	5.71765	5.78425	5.80867	5.9166	6.29352	6.09889	5.39732
1558764_at		4.32992	4.26801	4.44769	4.28323	4.28564	4.28917	4.23949	4.26678	4.14918	4.33732	4.31017	4.14685	4.27444	4.25039	4.355	4.29099	4.33848	4.45237	4.22454	4.1108	4.34523	4.39179	4.31804	4.22734	4.12815	4.55244	4.37506	4.31416	4.42272
1558765_a_at		6.26888	6.3316	6.24043	6.36383	6.25788	6.15325	6.18063	6.22416	6.23921	6.27503	6.32364	6.2866	6.44918	6.20748	6.3034	6.3795	6.35682	6.17065	6.19688	6.17456	6.38775	6.19688	6.04854	6.13774	6.15958	6.17919	6.27083	6.18334	6.25753
1558766_at		6.70353	6.7649	7.05338	6.74753	7.52665	7.40106	7.15686	7.49568	6.57696	7.42411	7.73183	6.98795	7.08966	6.82808	6.86444	6.56805	6.65749	6.82649	6.88689	7.345	6.8798	7.5119	7.05785	6.77795	6.71074	7.14581	7.7975	7.59804	6.49016
1558783_at		7.65361	7.7029	7.41938	8.21441	7.94391	8.10387	7.91871	8.24904	7.38501	7.93059	7.58549	7.46832	7.41967	7.26179	7.85724	7.11241	7.41859	8.16303	9.03868	7.2523	7.57736	8.64654	7.2227	6.65577	7.72202	7.97086	8.10734	7.29149	7.52497
1558796_a_at		4.57359	4.53745	4.52361	4.58115	4.66927	6.65595	6.19142	4.36434	4.68357	4.63853	4.57526	4.60317	4.5371	4.90612	4.58422	4.63109	5.71025	4.6225	4.5476	4.6822	4.85045	4.62808	4.65436	4.87434	4.74969	4.58905	4.67449	4.55054	4.54613
1558797_at		4.21359	4.4736	4.27201	4.37494	4.22582	5.84573	5.07422	4.26464	4.44403	4.35536	4.23458	4.13701	4.18073	4.15838	4.24824	4.14818	4.77886	4.14454	4.47546	4.27629	4.37647	4.21531	4.68491	4.26058	4.4826	4.13484	4.07635	4.2901	4.26389
1558804_at		4.86435	4.93403	4.88564	5.06498	5.10926	5.16291	4.9307	5.1538	4.89533	5.13728	5.28739	5.09537	4.94961	5.0406	5.09205	4.93356	4.97487	5.30215	5.1033	4.91712	5.10638	5.12051	4.85616	5.06149	4.9688	5.16217	5.16328	4.98629	4.87967
1558806_at		4.53025	4.36056	4.51469	4.43835	4.91393	4.53807	4.60387	4.69986	4.63182	4.65861	4.53058	4.2706	4.33933	4.38306	4.47271	4.43853	4.43961	4.16086	4.45122	4.527	4.51392	4.43355	4.53424	4.58177	4.4759	4.44417	4.48408	4.38959	4.53282
1558822_at		8.68875	8.52644	8.13611	8.78471	9.09445	9.42408	8.47323	8.90927	8.98915	8.80378	8.90515	8.63876	9.10402	8.34342	8.7921	9.29603	8.62535	8.2609	8.86738	8.94712	8.79197	9.22181	8.77323	8.48353	9.00879	8.9532	8.75298	8.69423	8.73924
1558830_at		4.06297	4.30666	4.86384	4.49473	4.49699	4.69051	4.41842	4.35359	4.14199	4.32924	4.26234	4.42464	4.39356	4.12035	4.27407	4.19632	4.25015	4.2141	4.47723	4.43488	4.25325	4.29924	4.19506	4.4344	4.28002	4.69223	4.78186	4.16727	4.21493
1558831_x_at		8.08355	8.79014	9.56553	8.89693	9.04605	9.71893	8.82822	9.09147	8.62113	8.96568	8.73305	10.3923	8.73609	7.92284	8.80847	8.46573	8.85072	9.11392	8.95038	9.34234	9.00491	8.77335	8.57743	9.27378	8.50779	9.82623	9.2697	8.53667	8.61905
1558836_at		8.28759	9.50931	9.34924	9.60045	9.64855	9.74691	8.98361	9.11893	9.23423	9.4572	8.32844	9.50385	8.91611	8.63056	10.0963	9.42071	8.86921	8.99777	9.13427	8.87562	9.82623	9.00959	9.14099	8.97368	8.75848	9.26401	9.02036	8.24761	9.53913
1558837_a_at		8.73017	9.76957	9.94766	9.61716	9.78042	10.0578	9.37378	9.34044	9.74951	9.75321	8.88685	9.65677	9.26762	9.09253	10.174	9.65066	9.1351	9.33871	9.34641	9.39409	10.0238	9.26992	9.44147	9.31094	8.87788	9.75093	9.46869	8.74139	9.77037
1558842_at		4.92531	4.9688	5.53596	4.67531	5.93285	4.35173	4.14468	5.30784	4.71283	4.946	4.87114	4.79414	5.07919	5.01542	4.63623	4.90695	5.05571	4.98186	4.85366	4.92577	4.34639	4.74941	5.08197	4.97452	5.52097	4.73246	5.89066	4.66522	4.42032
1558845_at		4.98832	5.05202	5.04461	5.15011	5.18108	4.97609	5.28148	4.9788	5.54367	5.1362	5.13957	5.12649	5.38277	5.17049	5.0822	4.91317	5.19506	4.92208	4.91135	5.42069	5.06999	5.13884	5.14749	5.2247	5.25273	5.32766	5.09991	5.20186	5.13966
1558848_at		6.07805	6.05813	5.99792	5.88848	5.95824	5.89613	5.76981	5.78824	5.90593	6.09497	6.31392	5.90971	5.86755	5.98412	5.88548	5.88336	5.97467	6.15096	6.15493	6.09729	5.74751	6.10131	5.95	6.0316	5.88011	6.02666	5.82354	6.00032	5.81475
1558852_at		5.13206	5.02099	5.10872	4.95228	5.14001	5.04926	5.09391	5.04595	4.99837	4.98962	5.31353	4.94863	5.16764	4.99817	5.25931	5.60658	5.27442	5.12366	5.11945	5.15573	5.04445	5.11207	5.06073	5.04237	5.21482	5.22972	5.21282	5.05966	5.06384
1558854_a_at		6.17475	6.6801	7.45034	6.65526	6.86745	10.0759	8.45222	7.84213	6.69285	6.09326	6.31877	7.41868	6.72492	6.06913	6.30372	6.46132	6.03317	6.08689	7.06027	7.24044	6.73848	6.93328	6.29272	5.75822	5.83861	7.85008	7.94287	6.20777	6.5501
1558857_at		4.15892	4.01311	4.24545	3.96263	3.88534	4.2301	4.18058	4.17258	4.0641	3.91613	4.05585	4.13415	4.009	3.93812	4.04395	3.99041	4.09971	4.03378	3.92726	3.97486	4.07593	4.18519	4.06716	4.08443	4.28398	4.06984	4.14384	3.97421	4.02054
1558862_at		6.40928	6.55446	6.50225	6.37223	6.65258	6.74471	6.57375	6.57566	6.6504	6.72662	6.83	6.68506	6.75085	6.38588	6.60062	6.6719	6.7553	7.02919	6.97487	6.7638	6.73276	7.06502	6.43077	6.62795	6.41455	7.22326	7.21248	6.4506	6.60615
1558869_at		4.7412	5.08939	4.57938	4.56451	4.68119	4.64425	4.55484	4.84898	4.88257	4.75035	4.7216	4.46553	4.67288	4.70386	4.57001	4.90062	4.63004	4.84749	4.71761	4.79339	4.7282	4.67754	5.08796	4.62372	4.71945	4.80023	4.60024	4.60611	4.71802
1558874_a_at		6.31935	6.45491	6.48709	6.37519	6.34691	6.74076	6.5279	6.60501	6.50756	6.70634	6.49681	6.7479	6.78575	6.62614	6.4733	6.71391	6.35349	6.72704	6.60598	6.62551	6.523	6.63524	6.70142	6.63184	6.68522	6.43897	6.41652	6.49895	6.64583
1558876_at		7.02585	7.37677	7.32756	7.30959	7.32791	7.30747	7.13888	7.35968	7.34825	7.54051	7.30519	7.51826	7.41252	7.3942	7.70797	7.56568	7.30863	7.37867	7.41938	7.41173	7.44568	7.40785	7.34375	7.25144	7.4093	7.3472	7.33508	7.33412	7.33596
1558877_at		6.12163	6.64747	7.1736	7.01302	7.52276	6.58272	6.81233	6.7008	6.61049	6.55446	7.16535	6.68355	6.93344	6.45463	6.77736	6.92836	6.27604	5.50601	6.95012	7.09709	6.94245	6.72807	6.40236	6.31734	7.94831	6.6717	7.12017	7.46475	6.38968
1558885_at		4.79103	4.93038	4.9829	4.73008	5.08143	4.96541	4.77871	4.88257	4.66552	4.99341	4.87066	5.01373	4.85379	4.95202	4.91004	4.86234	5.04324	4.61036	4.79899	4.8865	4.8514	4.82452	4.83935	4.89443	4.97547	4.73562	4.7523	4.96014	4.87418
1558889_at		6.46005	6.64948	6.59836	6.33623	6.4291	6.56796	6.60906	6.33593	6.49652	6.65399	6.48691	6.56638	6.54127	6.60071	6.71892	6.43197	6.63885	7.16572	6.53848	6.55037	6.61611	6.60501	6.5972	6.551	6.62659	6.66884	6.54104	6.58677	6.54797
1558890_at		5.58965	5.05839	5.09939	5.44959	5.11925	4.9385	4.98854	4.94	5.52348	5.77724	5.22874	5.17675	5.39377	5.38587	5.68576	5.1889	5.30149	5.22011	5.27034	5.74504	5.43626	5.09804	5.68756	5.34007	5.14409	5.30969	5.35551	5.4804	5.14727
1558900_at		3.92917	3.94666	4.08428	4.00825	3.89019	4.05736	4.00852	3.98134	3.96558	3.89725	3.91006	4.08536	4.15413	4.00215	3.89706	3.87374	4.06081	3.9855	4.0477	3.90182	3.99763	4.08536	3.88264	3.78226	3.97431	3.89753	3.81663	3.84227	3.82308
1558905_at		4.34186	4.41083	4.51293	4.37027	4.54813	4.51827	4.53379	4.45577	4.46816	4.53999	4.58142	4.58675	4.52667	4.5446	4.66364	4.54322	4.79424	4.53756	4.47692	4.68295	4.54643	4.46431	4.50623	4.56994	4.76201	4.51158	4.52688	4.5009	4.60038
1558922_at		7.95839	7.53816	9.52104	7.70112	9.12973	8.60077	7.91091	8.30559	7.767	8.01162	8.06667	7.0387	7.84667	7.43215	6.96955	7.8786	7.58783	6.65238	8.15071	8.24146	5.82354	8.80586	7.95271	6.98432	7.37338	7.49432	8.24787	7.78292	7.95829
1558937_s_at		7.34953	7.80635	8.8822	6.8813	8.49535	8.62216	8.24973	8.33242	10.8013	10.9173	10.4475	7.56459	8.42009	6.71819	8.09712	7.9163	7.95522	7.58711	8.14652	9.1132	7.67227	7.66223	8.12406	7.07107	7.13103	8.58652	10.2389	9.36615	7.27827
1558938_at		6.51303	6.62973	6.79896	6.40574	6.83128	6.62964	6.51697	6.30452	7.35451	6.4698	7.01705	6.38013	7.42697	6.64788	6.47665	7.17566	6.26173	6.4777	6.27269	6.96369	6.30983	6.52937	6.5798	6.58263	6.38013	6.23493	7.48944	6.70372	6.35981
1558947_at		4.25422	4.37871	4.24999	4.6497	4.37719	4.39414	4.16484	4.28002	4.5531	4.47558	4.35377	4.29193	4.24427	4.62197	4.62065	4.52591	4.2949	4.42397	4.41567	4.39608	4.29511	4.40974	4.59737	4.27573	4.41979	4.66537	4.56247	4.47858	4.45409
1558948_a_at		5.97582	5.9748	6.12234	6.20074	6.39344	6.36792	6.19609	6.11369	6.03847	6.15615	6.47964	6.11309	6.11679	6.30314	6.30022	6.47135	6.08776	6.03508	6.17543	6.02776	6.19062	6.1166	6.00096	6.11106	6.08462	6.61795	6.4718	6.10231	6.11997
1558950_at		5.46073	5.39296	5.31557	5.31696	5.37837	5.28126	5.25105	5.20876	5.52707	5.59503	5.39742	5.19483	5.58462	5.37859	5.45063	5.49506	5.05767	5.25978	5.25344	5.57925	5.46109	5.37952	5.38393	5.44939	5.53636	5.48243	5.29602	5.14964	5.40303
1558968_at		4.97226	4.91913	5.02169	4.86831	4.96014	4.91581	4.99042	4.96238	4.96343	4.87843	5.04127	5.31374	4.96571	5.10834	4.93934	4.89583	4.88301	5.0866	4.97378	5.05177	4.99722	5.00984	4.94708	4.9054	4.95809	5.13586	5.1903	4.94729	4.89939
1558987_at		6.21518	6.26279	6.26057	5.95654	6.12114	6.46526	6.20371	6.13708	6.49484	6.19092	6.28008	6.68431	6.37829	6.24949	5.90505	6.4337	6.19951	6.92532	6.18901	6.21965	6.37264	6.15241	6.1594	6.13144	6.18194	6.5721	6.5855	6.17654	6.1693
1559006_at		6.27305	6.41323	6.38162	6.37106	7.32647	7.1596	6.67631	7.9736	6.66382	5.95601	5.91877	6.37036	6.31734	6.74103	6.15793	6.50523	7.28938	4.96294	5.55217	6.59788	5.87649	7.80055	6.045	4.74433	6.81839	6.71048	7.70739	5.52481	7.56711
1559007_s_at		5.10451	5.27178	5.18789	5.49916	6.58567	6.17872	5.54262	7.06717	5.57666	4.89963	5.13496	5.42904	5.13126	5.39786	5.09231	5.26432	5.51574	4.60854	4.59885	5.61223	4.6919	6.49778	5.08917	4.67805	5.61754	5.26854	6.69474	4.3748	6.27295
1559020_a_at		5.89127	6.65468	8.12791	6.80375	8.07252	6.47641	5.71102	7.53958	7.24444	7.4114	7.19977	5.0406	7.02761	6.2997	6.22605	6.31335	5.07056	6.47921	6.89833	7.27934	6.28219	5.72014	6.03298	6.09709	7.56746	6.91693	8.16772	7.31412	6.62133
1559028_at		7.87791	7.91335	7.64224	7.78726	9.31253	7.83825	7.8183	7.92959	9.01401	7.91468	7.9392	8.02228	9.03731	8.05869	10.2183	7.9277	8.16608	8.242	7.78302	8.81368	8.41406	8.00851	7.93545	8.21306	8.12838	8.39516	8.7395	7.67315	7.80037
1559035_a_at		4.08219	4.10837	4.12425	4.24634	4.54568	4.1859	4.16568	4.19376	4.17632	4.52724	3.93218	4.08471	4.37344	4.06476	3.9055	4.38204	3.92429	4.11464	4.33331	4.26118	3.99808	3.98808	4.09991	4.04915	3.96984	4.04136	4.10583	4.11225	4.05647
1559037_a_at		5.7957	5.71261	5.71877	6.5721	5.10834	6.81251	6.30228	5.63347	6.68027	5.96213	5.60144	5.62532	6.02852	5.87942	6.19877	6.42681	5.77512	5.09028	5.17769	6.58514	6.41323	5.54985	6.98088	6.5257	5.48331	5.63109	5.64704	5.51534	6.08776
1559048_at		8.57607	8.71577	8.63467	9.02347	8.71634	9.07215	8.65996	8.62163	8.38709	8.6568	8.71812	9.29401	8.63675	8.71719	8.87518	8.61015	9.05037	8.72497	8.61148	8.52284	8.65024	9.01996	8.64851	8.88176	8.89512	8.86346	8.77083	8.62019	8.64554
1559049_a_at		6.73091	6.38479	6.25172	6.6004	6.34325	6.3557	6.42087	6.69488	6.29048	6.39211	6.39528	6.48837	6.16387	6.53178	6.65731	6.4979	6.60046	6.51802	6.23513	6.46506	6.25736	7.32775	6.57426	6.23279	6.94302	6.44581	6.94112	6.30864	6.39168
1559053_at		4.3081	4.36912	4.76503	4.45088	4.64734	4.22965	4.00091	4.4697	4.57609	4.4162	4.26788	4.19266	4.58211	4.29586	4.13701	4.35324	4.19527	4.25964	4.38411	4.54689	3.98185	7.08095	4.02255	4.22919	4.0823	4.29635	4.79424	4.16626	4.33407
1559054_a_at		6.39655	6.65485	7.59701	6.59273	7.17898	5.97365	5.80182	6.95022	6.61776	6.48417	6.43285	7.07009	6.94129	6.74625	6.06794	6.55399	6.5604	6.60194	6.41664	6.79896	5.84314	9.08872	5.92416	6.05834	6.26104	6.77128	7.40432	6.25156	6.0732
1559057_at		5.26171	5.10122	5.82069	5.85607	6.93681	5.98321	5.74003	5.8373	5.48425	5.63088	5.55119	5.45035	6.09555	5.99527	5.71519	5.62832	5.73577	5.49249	5.43578	6.0724	6.1665	5.53496	5.63786	6.1694	6.01468	5.98647	5.76101	6.48417	5.88848
1559062_at		5.12685	4.60387	5.1896	5.13335	5.54623	4.80857	4.5994	4.83202	4.99881	5.45855	4.6359	4.6936	4.88082	5.26155	4.88485	4.87037	4.6131	5.04461	4.6076	4.47936	4.86288	4.79355	4.87797	5.00078	4.80849	5.14888	5.06321	5.18392	5.04854
1559063_at		6.99254	6.78412	7.7333	8.2408	7.217	7.7333	7.23668	7.70693	7.35752	7.23422	7.291	6.91572	7.46739	7.50565	7.19096	8.31472	7.34444	7.02474	8.20826	7.03629	7.4254	6.80038	6.992	8.06914	6.78336	9.27909	7.20215	7.64727	7.30965
1559078_at		7.86003	7.66389	7.71652	6.55751	6.41101	6.83807	6.66902	9.67745	6.62596	7.22395	6.64869	8.07151	6.58903	7.06551	6.86444	7.02907	8.42965	9.59548	8.64927	6.21843	6.81484	9.37695	6.91207	6.74551	8.21685	6.3529	7.70693	6.39309	6.93872
1559086_at		4.79394	4.59299	4.95718	4.64636	4.8563	4.89807	4.58478	4.96029	4.78064	4.75704	4.8159	4.7509	5.00499	4.66787	4.82772	4.73461	4.49252	4.73008	4.76553	4.71469	4.85953	4.4942	4.96597	4.80604	4.63335	4.76525	4.77586	4.60024	4.83649
1559110_at		6.46416	7.03593	6.77945	6.37412	6.42927	6.67592	6.6399	6.67721	6.57106	6.93522	6.33076	6.70088	6.4981	6.35682	6.57215	6.18254	6.44082	6.73792	6.42681	6.85341	6.53058	6.37887	6.72391	6.55662	7.40163	6.39309	6.47096	6.44054	6.42178
1559111_a_at		6.8406	8.3406	6.83107	6.65941	6.42096	6.7709	7.14678	6.94981	6.75472	7.48599	6.69811	6.95964	6.65273	6.45346	6.64158	6.55301	6.70682	6.61287	6.38765	6.62715	6.61772	6.66146	6.3385	6.6983	8.79296	6.67706	6.72774	6.60282	6.50897
1559116_s_at		6.35393	5.97881	7.31643	6.0296	6.1955	6.4838	5.72718	7.02394	6.15781	5.8316	7.27268	6.16817	6.28623	6.23404	5.60672	6.01613	5.81728	6.31175	6.11057	6.22903	5.94565	5.91769	6.06569	5.54889	5.82458	6.25119	6.08846	5.88755	6.13387
1559117_at		7.94059	8.14458	7.3681	8.38201	8.32151	9.6971	9.44562	8.40276	9.60669	7.69719	7.62505	7.87011	8.47039	7.67208	8.7763	8.3766	7.99217	8.20957	7.65949	9.09811	8.83403	7.63337	8.90036	8.95249	7.97966	8.17118	8.26841	7.89401	7.88187
1559119_at		6.92091	6.48549	6.83837	6.6598	6.73178	7.18153	6.62195	6.66356	6.86408	6.73663	6.94312	6.81468	6.92028	6.53799	6.70284	6.64877	6.9158	6.62439	6.67963	6.80362	6.97762	6.86171	6.70547	6.77839	6.76997	6.88586	6.9529	6.83984	6.60288
1559121_s_at		7.43661	7.06396	6.95094	7.12423	7.51759	7.24078	7.1095	7.54657	7.55058	6.7953	7.15025	6.70406	7.21263	6.79201	6.71917	6.99724	7.26512	7.01512	7.21988	7.26819	7.13466	6.77034	6.98754	6.72086	6.84387	6.85488	7.57664	7.46416	7.25908
1559125_at		4.71299	4.50594	6.82331	4.87884	4.79484	5.21182	5.21535	4.74547	4.57759	4.60114	4.43738	4.29394	4.88871	4.45353	4.60644	5.32527	4.36075	4.25441	4.96398	4.90947	4.25821	4.47472	4.88899	5.38004	4.41979	6.40479	4.54322	4.65288	4.74902
1559147_at		3.97978	8.48515	6.26641	4.05104	4.00808	4.14962	3.99786	5.22086	3.85948	3.92917	4.04553	4.07349	4.04471	4.009	4.04326	5.1466	4.13634	4.2706	4.76431	3.90965	3.96984	6.56163	3.75652	4.05475	4.07736	6.27295	3.94943	4.03323	6.4232
1559149_at		5.17582	6.11446	5.09205	5.03296	4.95015	4.87471	4.87187	4.65134	4.82144	4.86874	4.8641	5.02534	4.89196	5.02399	5.09072	4.80809	4.86435	4.84663	4.86423	4.94193	4.84323	4.82413	4.86691	4.90141	4.86993	4.86321	4.88349	4.87142	4.88996
1559151_at		5.45021	5.22993	5.67254	5.62577	5.60727	5.61724	5.32277	5.36514	5.23793	5.40913	5.51771	5.544	5.5599	5.76991	5.30412	5.50624	5.76836	5.39656	5.35959	5.29369	5.53062	5.3717	5.54077	5.64618	5.87154	5.35837	5.81457	5.24639	5.77827
1559152_at		4.96307	5.02994	4.9199	4.87741	5.0539	4.85394	4.94868	4.946	5.02873	4.93024	4.89963	5.04894	4.90777	4.97665	4.9168	5.02729	5.08917	4.90626	5.04515	5.06334	4.91135	5.0846	4.74889	4.93418	4.82351	4.99433	4.75719	4.89168	4.80559
1559154_at		6.62843	5.83098	7.49554	6.38757	6.91829	8.06124	7.34542	6.70767	6.40564	6.3472	7.42212	7.3766	6.88448	5.54605	5.92493	5.96667	5.71252	4.91769	6.69891	6.7621	6.08625	6.36546	6.51339	5.59806	5.47243	6.69975	7.78458	6.48749	6.60501
1559156_at		7.211	6.47648	7.65989	8.39651	8.04508	7.52313	7.39091	8.13204	9.02401	6.34146	7.9755	7.07009	7.56992	8.70858	9.42984	9.37498	9.35822	6.62566	8.66276	7.6489	7.56767	9.03103	9.07855	9.81373	8.97587	8.6297	10.3158	8.69098	7.96407
1559161_at		6.14723	5.59007	6.93252	5.41115	7.52451	5.42816	5.51739	6.44409	5.80703	7.19597	6.69653	6.07685	5.83237	5.61743	5.39558	5.46142	5.45006	5.43526	6.00014	5.91859	5.35314	5.99842	5.66927	5.06934	6.65147	6.25753	7.1167	6.47001	6.16075
1559166_at		6.87851	6.99688	7.17302	7.06207	6.98534	7.55211	7.20757	6.84422	7.30347	6.99305	7.13571	7.22444	7.70727	7.1596	7.22638	7.00862	7.46077	7.1879	7.04025	7.31608	7.06027	6.89249	7.18466	7.06793	7.07506	7.30178	7.37418	7.04768	7.21599
1559169_at		6.29304	6.4865	6.56872	6.43113	6.51392	6.60944	6.28073	6.49643	6.35872	6.50231	6.35779	6.45212	6.37284	6.40555	6.29565	6.39617	6.41106	6.36433	6.34412	6.4707	6.25736	6.46346	6.47192	6.64692	6.67923	6.35928	6.50927	6.47955	6.31557
1559172_at		3.99615	4.20858	4.11281	4.29413	4.10814	4.16203	4.0617	4.00343	4.22176	4.21957	4.09204	4.05293	4.08815	4.04471	4.14271	4.06023	4.0386	4.07529	3.99565	4.06517	4.06233	4.0557	4.1629	4.52558	4.07317	4.12849	4.10274	4.0287	4.09353
1559195_at		5.8423	5.77539	5.94136	5.76962	6.02753	6.06987	6.00601	5.71284	5.74288	5.98835	6.06655	5.73991	5.94968	5.84066	6.0924	5.84334	5.88184	5.78271	5.99708	5.72064	5.99824	6.10746	5.86213	5.96584	6.05428	5.9268	5.89395	5.72266	5.84437
1559201_a_at		7.08612	6.8749	7.91081	7.6026	7.79986	7.21859	6.83761	7.3591	7.20818	7.23182	7.41496	6.8671	7.21536	7.00766	6.91922	7.11964	6.70872	6.8659	7.12558	7.10921	6.97603	6.97825	7.16926	7.50159	6.92431	7.19356	7.29188	7.05157	7.36817
1559210_at		7.03312	7.24229	7.45003	7.16711	7.17235	7.21375	7.20662	7.12574	7.30965	7.33232	7.33341	7.09464	7.1857	7.09591	7.12158	7.05527	7.27489	7.37086	7.10458	7.18653	7.09587	7.20025	7.1914	7.15216	7.23003	7.4116	7.47493	7.15431	7.17164
1559229_at		4.43311	4.56524	4.75079	4.48555	4.62839	4.53999	4.57315	4.64444	4.47819	4.47627	4.61697	4.56247	4.4457	4.61158	4.51904	4.48813	4.40942	4.88117	4.61734	4.47091	4.5334	4.56194	4.54613	4.47418	4.52688	4.92158	4.67903	4.68888	4.60079
1559232_a_at		8.71026	8.18795	7.80979	7.78189	7.22951	8.39531	8.55669	7.84446	7.24429	8.23251	7.06551	8.88565	7.83623	7.64949	6.97468	7.04825	6.64685	7.77343	7.21179	7.18254	6.99768	7.00081	7.54773	6.92848	6.91142	8.02836	7.88387	8.64542	7.86567
1559245_at		7.49554	7.74982	7.77343	7.52657	7.87072	7.82637	7.56337	7.77751	7.57669	7.88846	7.67391	8.42056	7.92166	7.54729	7.73086	7.59017	7.6345	8.29857	8.02272	7.87387	7.82598	7.61751	7.58936	7.70327	7.55563	8.40796	7.80405	8.07967	7.84161
1559255_a_at		6.18018	6.36931	6.30056	6.32169	6.1103	6.41323	6.19926	6.30438	6.38828	6.2521	6.2856	6.3896	6.19425	5.9505	6.2997	6.02513	6.06532	6.18688	6.22599	6.09934	6.47707	6.16278	6.33807	6.49383	6.01752	6.12842	6.10106	6.03501	6.07864
1559259_at		5.23963	4.83501	5.53619	5.18877	5.95951	5.47515	5.03663	5.3741	5.33179	4.89764	5.00882	5.25802	5.30877	4.93925	4.98255	5.15394	4.90243	6.12859	5.32503	5.37765	4.94466	6.68265	5.06293	4.3562	5.12725	5.86491	5.60834	5.09044	5.16866
1559278_at		5.48796	5.6017	5.94188	6.02689	5.93178	6.1726	6.1374	5.91027	5.90848	5.89825	5.79234	6.1394	5.91145	5.85938	5.94117	5.80222	6.00702	5.96493	5.87237	5.88886	6.12591	5.92546	5.85113	5.86276	5.7675	5.70261	6.10826	6.03537	5.86173
1559282_at		4.21737	4.42832	4.4013	4.66969	4.02255	4.07689	4.17936	6.16341	4.02035	4.26956	4.1999	4.84812	4.33266	4.08009	4.30297	4.06435	4.83581	4.17781	5.43743	4.46951	4.27763	4.50077	4.70386	4.52651	4.41022	4.29214	4.3123	4.3225	5.16291
1559285_at		4.05806	4.29846	4.14729	4.17918	4.15413	4.22734	4.23633	4.04715	4.15671	4.23346	4.39926	4.07317	4.15817	4.18092	4.31909	4.18375	4.23367	4.59135	4.27593	4.1219	4.21927	4.13124	3.98578	4.09038	4.16651	4.30036	4.32992	4.17781	4.23968
1559287_at		4.00669	4.15153	4.24073	4.03544	4.0974	4.01872	4.09182	4.1152	4.33072	4.09243	4.70045	3.9508	4.12835	4.21014	4.00868	4.33417	4.82753	3.98502	3.96808	3.94392	4.00991	4.07002	3.99551	4.19227	4.35897	3.91251	4.75923	4.07044	4.0311
1559288_at		4.66142	4.70877	4.83375	4.84126	4.85248	4.95242	4.75678	4.88335	4.85538	4.7798	4.77799	4.91949	4.77756	4.55372	4.7266	4.64034	5.41248	4.84774	4.83208	4.85261	4.76666	4.88402	4.78593	4.71935	4.79326	4.63882	4.81209	4.77557	4.83921
1559295_at		5.92721	6.29446	6.08104	6.01316	6.21297	6.09051	6.16518	6.05209	6.23575	6.12756	6.3234	6.5392	6.10212	6.29404	6.12909	6.39761	6.06212	6.3617	6.20371	6.18955	5.99708	6.21351	6.00513	5.89667	6.21599	6.40812	6.0296	6.12572	5.94268
1559304_at		5.48648	5.79034	5.72107	5.39003	5.49831	5.66703	5.40679	5.45319	5.60367	5.735	5.47697	5.55708	5.57087	5.59977	5.4758	5.5171	5.47344	5.65709	5.23622	5.54077	5.56905	5.6677	5.42408	5.51907	5.55291	5.78086	5.61389	5.53314	5.50937
1559310_at		3.89271	4.02813	3.79658	4.09503	3.89041	3.8789	4.02641	3.95228	3.98117	3.88327	3.85013	3.83328	3.82439	3.7378	3.97996	3.86461	3.7636	3.86055	4.05594	3.9508	3.78732	3.89524	3.90211	3.80979	3.86168	3.96461	3.86272	3.93924	4.02925
1559331_x_at		4.41516	4.41237	4.60527	5.18056	4.93665	5.28875	5.11438	4.63348	5.36814	4.52243	5.11361	4.53138	5.08735	4.36137	4.51199	4.91292	5.71783	4.53006	4.67168	5.2591	4.54796	4.81198	4.7978	4.75458	4.71374	4.85323	6.19877	4.52425	4.80051
1559332_at		6.66503	6.71763	7.31026	7.13333	8.33873	7.26063	6.16155	6.84413	7.06961	7.45538	7.44544	7.19642	7.71493	6.93954	5.70077	6.25438	6.66532	6.78779	6.97049	5.90662	6.377	7.20222	6.63051	7.0314	6.63532	7.68295	7.5274	6.31278	6.84705
1559340_at		6.62973	6.62356	7.02945	6.54218	6.58338	6.79693	6.76964	6.75948	6.86382	6.88113	6.60258	6.84624	7.05073	6.62698	6.73263	6.78329	7.01406	6.35824	6.70786	6.84759	6.58663	6.81251	6.74753	6.88454	7.0761	6.39576	6.64747	6.70032	6.73099
1559341_at		4.20963	5.88598	4.13976	4.19309	4.14251	4.10106	4.01657	3.99151	4.3286	4.39827	4.08515	4.1067	4.05832	4.27663	4.1958	4.12532	4.13484	4.1678	4.17132	4.18206	4.26565	4.01108	4.15413	4.13976	4.1629	4.14936	4.30933	4.13619	4.21112
1559347_at		7.05352	7.13371	7.71232	7.09223	7.65448	8.00289	7.7552	7.40397	7.32234	7.14986	7.38241	6.94488	7.21869	7.05837	6.67487	7.33188	7.69058	7.13235	7.49424	7.61686	7.07155	7.33778	6.94811	7.02234	7.32703	7.17624	7.97855	7.25265	7.2624
1559348_a_at		5.26535	5.19497	5.25252	5.23899	5.21258	5.18656	5.37486	5.02036	5.21342	5.28799	5.24006	5.03381	5.10822	5.44843	5.28526	5.14727	5.40692	5.14727	5.03878	4.92117	5.4385	5.32837	5.54728	5.30232	5.22763	5.15615	4.94903	5.18232	5.27442
1559350_at		4.87216	5.0471	5.03909	4.94695	5.20175	5.01247	4.99784	5.04374	5.10699	5.11992	5.03223	5.44864	5.15528	4.86646	5.0212	4.9847	4.9786	5.1469	5.14077	5.13871	5.34988	4.91883	4.95517	5.06149	4.93268	5.26987	5.04428	4.93389	5.02132
1559351_at		6.05181	6.46037	6.23148	6.20327	6.34772	6.39976	6.34155	6.25328	6.34728	6.4319	6.38952	6.5745	6.15647	6.41978	6.40832	6.37439	6.44971	6.52611	6.48063	6.45053	6.38064	6.38322	6.38732	6.27878	6.41986	6.58582	6.38073	6.83057	6.30664
1559353_at		4.26678	4.14124	4.49187	4.31864	4.15183	4.37018	4.23286	4.21164	4.1414	4.1681	4.53274	3.91827	4.1414	3.91631	4.02235	4.09982	4.17015	4.18494	4.08079	4.30432	4.16428	4.25696	4.31825	3.92448	4.19062	4.17918	4.34498	4.07529	4.40719
1559354_a_at		4.77219	4.56738	4.73116	4.48648	4.60485	4.86864	4.41934	4.50536	4.81783	4.95373	4.79845	4.62346	4.79723	4.6632	4.69673	4.71326	4.6096	4.54158	4.57581	4.63367	4.342	4.70271	4.70338	4.38904	4.63109	4.49738	4.77106	4.50594	4.80993
1559360_at		9.96756	7.86593	8.1591	8.70705	8.85431	10.0416	7.18032	8.62986	8.58612	9.3315	6.67524	8.5589	5.86867	9.24973	6.65912	9.28779	8.50437	5.25008	10.6463	8.89102	7.96501	6.41401	8.29775	8.95435	8.75207	8.73499	8.80193	10.0052	8.73292
1559362_at		7.86951	6.60211	8.02045	7.51912	8.13	7.83918	6.89436	7.45845	7.86298	6.75927	7.07617	6.78779	8.07521	7.10555	7.12958	6.61788	6.49313	6.71257	7.1791	6.88346	7.77533	7.05139	7.47508	6.67005	6.91002	6.86066	7.27432	7.95258	7.27806
1559374_at		4.87967	4.75383	5.00463	4.99195	4.69967	5.13739	5.10582	5.06012	4.83821	4.62808	4.72972	4.67671	4.80576	4.86831	5.01704	4.7459	4.76307	4.53379	4.99617	4.84014	4.85581	4.823	4.88499	4.82512	4.89662	4.68819	5.0564	4.99749	5.13496
1559375_s_at		5.59304	5.9936	6.03123	5.97182	5.75592	6.67429	6.50833	6.16624	5.83533	5.62443	5.79951	5.88957	5.88598	5.82354	5.89309	5.65287	5.86411	5.79013	6.38658	6.38613	6.11016	5.94878	5.89564	5.9364	6.03399	6.16405	6.17102	6.31153	6.15316
1559377_at		4.05719	4.35101	4.28856	4.1538	4.44645	4.08726	4.33366	4.21849	4.15558	4.20807	4.27094	4.5286	4.06922	4.13619	4.3223	4.43907	4.37992	4.74666	4.57374	4.15289	4.44529	4.22292	4.1198	4.25696	4.26389	5.0791	4.504	4.30101	3.99131
1559384_at		4.89822	4.69559	4.83163	4.62908	4.76536	4.77905	4.52643	4.97161	4.75539	4.76628	4.77024	4.84165	4.84443	4.89274	4.79804	4.83566	4.81605	4.9889	4.7971	4.87006	4.67543	4.86288	4.73706	4.63739	4.90172	4.90552	4.7234	4.81687	4.78064
1559391_s_at		7.31733	7.00075	9.28247	7.53348	7.58946	8.97395	9.49836	9.4891	7.36619	6.35316	7.25176	6.94142	5.83518	7.6185	6.71293	7.80584	5.4088	8.08506	8.22005	6.8898	6.93236	9.06904	6.9264	8.82299	7.50196	7.16935	8.87213	7.4497	8.06947
1559394_a_at		6.21288	5.59977	5.82484	6.31939	5.34906	9.21088	8.17352	6.58408	6.3735	6.01327	5.34072	6.4591	6.14204	6.21028	6.12562	6.1625	7.28706	6.99062	7.77074	7.67085	7.2715	8.18077	7.65515	6.77257	5.64661	5.43111	5.8626	5.50143	8.52883
1559401_a_at		7.03356	6.41612	7.21375	7.43215	7.76466	7.22554	7.56523	6.75538	7.07817	6.61779	7.05218	6.63811	7.54609	7.31774	6.63706	7.21385	5.80306	5.76671	6.83912	7.21677	6.9428	7.78379	7.22208	6.64301	6.53502	7.69878	8.2792	7.13623	7.10011
1559410_at		8.8754	7.63572	8.38751	7.65337	9.08246	9.63514	9.42247	8.21935	9.00244	8.34411	9.08995	8.7801	9.23786	6.06178	7.62901	8.79271	9.03128	8.46271	6.21618	8.17375	8.54288	9.10693	7.95976	8.50141	8.43792	8.69819	10.4192	8.40214	8.62431
1559425_at		8.29049	7.99233	8.3898	8.81292	8.98734	7.80552	8.12433	8.17765	9.53088	8.5898	8.75226	7.25292	8.67482	8.50022	8.65806	9.15567	7.49418	7.74022	8.2278	8.84007	8.81292	7.73944	8.52743	8.93419	9.02968	8.14052	8.57756	9.07488	8.5715
1559434_at		4.24903	5.43195	4.40665	4.11622	4.18743	4.21112	4.00825	4.51428	4.09081	4.07529	4.25857	4.09936	4.16764	3.98989	4.09353	4.11464	4.03156	4.20624	4.22624	4.0868	4.12957	5.07919	4.08497	4.35969	4.13376	4.22107	4.17854	4.23496	4.28594
1559436_x_at		9.33527	10.6041	11.4223	10.2198	11.0174	11.5207	10.5705	11.1985	10.0867	10.6052	10.2632	11.9342	10.3427	9.5053	10.2622	10.1929	10.1296	10.5541	10.6275	11.0372	10.6787	10.17	10.2066	10.8169	9.82895	11.322	10.9605	9.94937	10.3142
1559437_at		8.51239	7.41675	8.50199	7.16476	8.07642	7.89884	7.47469	7.86015	7.65889	7.84643	8.04057	7.74027	7.21331	7.1149	6.77736	7.42645	8.29557	6.93735	7.57179	7.2169	6.92083	7.6403	6.93164	6.75139	7.18842	7.34994	8.30713	7.58557	8.06185
1559444_at		6.78379	6.7135	6.90399	6.70572	6.96634	6.96422	6.63157	6.91547	6.81063	6.8166	6.67329	6.7183	6.71141	6.74615	6.83097	6.72427	6.90004	6.60898	6.75309	6.72217	6.35206	6.75589	6.8821	6.73487	7.35227	6.84304	6.76738	6.73414	6.64692
1559450_at		8.14052	5.21696	9.1743	6.29373	7.56251	5.37904	4.95079	7.05442	5.88918	8.63286	6.94331	8.73877	6.74753	6.95379	6.83877	6.96413	4.99559	7.82778	5.46602	6.65635	6.26165	6.63622	6.32169	5.86618	7.59743	6.91199	6.29541	6.11814	6.80491
1559452_a_at		8.16441	8.3146	8.53602	8.52866	8.98605	8.62513	8.4883	8.27009	8.42137	9.13103	9.15941	8.69914	8.27932	8.52895	8.55582	9.02876	8.61848	8.69753	8.44333	8.16549	8.50415	8.76284	8.45026	8.71177	8.46097	9.15216	9.48075	8.33126	8.51681
1559455_at		6.87384	6.00023	7.14314	7.06538	6.25395	7.83603	6.76245	7.6837	7.2484	5.0791	5.46863	6.87113	6.94375	5.99578	5.95792	5.91691	6.34912	5.12998	5.5221	6.37499	6.13089	7.26703	6.89708	6.25386	6.93949	7.5827	6.37525	5.07762	7.08772
1559461_at		7.71888	8.13166	8.03606	7.72468	7.88255	7.91058	7.79469	7.7699	7.67613	7.86224	7.96483	8.84469	7.90011	7.79025	8.08391	7.83159	7.76135	8.46458	8.04845	7.97295	7.92908	8.0131	7.81049	8.03919	7.98798	8.29277	7.92275	7.8837	7.70588
1559462_at		4.1554	4.0094	4.0991	4.26234	4.20183	4.08588	4.09204	4.13459	4.3209	4.11622	4.12757	4.03905	4.11188	4.19438	4.1099	4.18857	4.1079	4.18228	4.07208	4.55338	4.08009	4.19399	4.11155	4.31184	4.16149	4.19244	4.19326	4.19716	4.14996
1559467_at		9.47312	9.50512	9.69155	8.88489	9.77621	9.39053	8.92975	9.46418	8.96482	9.02463	9.42423	10.6467	9.48968	9.14744	9.12509	9.92351	9.0946	9.18296	9.63188	9.36546	9.2978	8.8613	9.11977	9.69068	8.97339	9.85604	10.1911	9.01272	8.94907
1559478_at		6.88822	7.01527	6.81414	6.93435	6.98079	6.99448	6.96624	6.85183	6.7812	6.92051	7.05954	6.96913	7.03889	6.88515	7.23254	6.90162	7.04007	7.22638	7.01372	7.04743	6.82367	6.90901	6.85469	7.08025	6.92034	7.33139	6.81073	6.92343	6.96293
1559491_at		7.37838	7.31569	8.32378	7.72841	8.2542	7.86918	7.32135	7.76154	7.67737	7.67797	7.93286	7.6045	8.06552	7.64403	8.62562	9.34376	7.28176	8.29761	7.61642	8.35714	7.96464	7.78538	7.56544	7.09765	7.73038	8.53197	8.26397	7.68985	6.79333
1559495_at		6.69967	7.29695	6.89833	6.60823	7.07055	7.16339	7.17566	6.93788	6.73801	7.02632	7.2325	7.66747	7.19901	7.04656	7.04181	6.88941	7.49964	7.38713	6.89664	6.76425	6.94661	7.06642	6.72762	7.28274	7.03012	7.26855	7.18979	6.89956	6.74248
1559508_at		5.44731	5.40746	5.34374	5.30482	5.55087	5.10498	5.09614	5.21331	5.17399	5.52504	5.50213	5.50108	5.31933	5.41373	5.41259	5.44477	5.3464	5.49249	5.46275	5.04973	5.32716	5.34842	5.34589	5.21155	5.90698	5.39692	5.17532	5.57019	5.43359
1559509_at		7.75089	7.13513	7.69363	7.33812	8.45325	10.1418	8.8333	8.8604	7.56763	7.95467	8.82339	7.36756	7.43676	7.8888	7.51112	8.10948	8.68693	7.97208	8.07842	7.21726	8.18051	8.65304	8.01045	7.6651	8.15523	7.79149	8.37173	7.83521	8.22926
1559515_at		5.02951	4.96853	5.22993	5.0054	5.04267	4.98141	5.08702	4.93695	4.93389	5.07133	5.24886	4.70726	4.9548	5.337	5.00721	4.95354	5.07735	4.77152	5.02746	5.15955	4.73797	5.03678	4.94903	4.99796	5.17728	4.90626	4.9288	4.9134	5.01385
1559521_at		5.84274	6.03234	5.72976	6.20305	5.89484	6.38658	5.88336	5.63552	5.88631	6.07815	5.88918	5.81991	5.96148	5.94406	5.94575	5.83295	6.7522	6.12957	6.11403	5.83533	6.08664	6.87483	6.42168	5.95094	6.13723	6.26679	5.81511	6.09961	5.86744
1559523_at		5.87398	5.33467	5.4755	5.20998	5.76422	5.00434	5.83393	5.58141	5.39152	5.25748	5.29097	5.09072	5.46817	5.17824	4.93475	5.23839	4.86854	4.79578	5.81242	5.12756	5.12592	5.2479	5.31687	4.85759	5.13115	5.14492	5.34604	5.47524	5.69827
1559524_at		6.40839	7.44762	6.92507	6.76039	7.19651	6.23216	5.95559	7.07335	6.90389	6.68188	6.70356	6.86983	6.69174	7.05124	6.3347	6.73004	6.52337	5.88455	6.20926	6.46075	6.26852	6.43741	6.85496	6.28381	7.44052	6.81848	8.16025	6.67013	6.05218
1559530_at		7.5355	7.1122	7.14718	6.90141	7.11662	7.1008	7.06083	6.91606	7.23864	7.23779	7.14433	7.33251	7.14053	7.12743	7.19025	7.22649	7.37347	7.06199	7.11911	7.11971	6.91131	7.25615	7.15788	7.23139	7.43676	7.10829	7.0426	7.26855	7.26763
1559533_at		7.28983	7.22451	7.14439	7.28735	7.13554	7.30106	7.17746	7.08393	7.18309	7.24107	7.13656	7.66576	7.33272	7.34962	7.74632	7.41675	7.06172	7.00535	6.96023	7.30587	7.33101	7.46965	7.49453	7.41878	7.54279	7.40032	7.20834	7.22122	7.32984
1559550_s_at		5.89657	5.71587	5.86285	5.8272	5.92173	5.8228	5.85159	5.84781	5.77639	5.80994	5.78908	5.79868	5.65006	5.8588	5.80112	5.76574	5.98299	5.89361	5.73931	5.75669	5.70637	5.83257	5.70223	6.13349	5.83668	5.8422	6.00513	5.75437	6.12852
1559551_at		6.12089	6.50454	6.47802	6.20515	6.31777	6.54218	6.30903	6.39027	6.12268	6.25071	6.40785	7.1287	6.43897	6.48417	6.32629	6.41316	6.87053	6.75022	6.55778	5.97534	6.46734	6.68846	6.11718	6.51778	6.32862	6.40382	6.45202	6.19638	6.07524
1559563_at		7.11828	7.1023	7.04618	7.06312	7.06828	7.15575	6.94035	7.29373	6.99985	7.09963	7.03694	7.11248	6.94739	7.15834	7.4483	6.8759	7.13252	7.04648	7.04289	6.95745	7.22435	7.33199	7.30937	6.90029	7.16905	7.22531	6.89366	7.07233	7.21241
1559565_x_at		6.79036	6.59515	6.68688	6.63877	6.6015	6.63419	6.55251	6.90045	6.61365	6.61623	6.46259	6.72116	6.60228	6.56523	6.93746	6.46938	6.67111	6.49062	6.6258	6.56401	6.75382	6.94549	6.72711	6.57026	6.76047	6.46272	6.52454	6.69488	6.74183
1559578_at		8.08312	7.92142	7.82208	7.83979	7.76105	8.78853	8.25415	7.81492	7.87387	7.9937	7.99418	8.65367	7.99556	8.03263	8.04805	7.81444	7.94367	7.96856	7.90619	7.81804	8.08129	8.04185	7.88494	7.83198	7.99439	8.243	8.03121	7.8336	7.88478
1559589_a_at		5.12921	4.87603	5.08724	5.00882	5.04649	5.09537	4.94393	5.38574	4.79394	4.78772	4.80532	5.21235	4.83163	4.84634	4.87741	4.94741	4.89334	5.07589	4.9456	5.0791	5.4552	4.80507	4.95015	4.85248	5.12969	5.01822	5.20976	4.98168	4.79794
1559597_at		4.70739	4.67728	4.81935	4.59203	4.81571	4.61036	4.58998	4.72805	4.60634	4.83623	5.19282	4.58388	4.55326	4.7275	4.52391	4.64217	4.58086	4.59764	4.77101	4.91172	4.71283	4.60665	4.7401	4.59611	4.54214	4.6726	4.75079	4.63713	4.4518
1559598_at		6.04256	5.65921	6.52158	5.30628	7.08502	6.84614	5.97386	6.55594	5.59196	6.20581	6.16024	5.38233	5.88211	5.1391	5.26371	4.9103	6.1931	5.95697	6.23759	5.70273	5.25553	5.83237	5.51688	6.11209	5.31942	5.70728	6.49955	6.26179	6.0924
1559600_at		8.3881	8.63577	9.07291	8.45012	8.79463	9.89547	9.0697	8.54375	8.62031	8.80041	8.95268	8.85928	8.69789	8.21392	8.73067	8.40145	8.99777	8.74501	9.22239	8.44278	8.69042	9.00908	8.73271	9.06368	8.52971	8.92009	9.09932	8.60095	8.83119
1559612_at		3.5844	3.54647	3.90167	3.62897	3.74967	3.58843	3.61801	3.5749	3.50523	3.5307	3.59186	3.58714	3.59328	3.53806	3.66832	3.58778	3.53409	3.52177	3.63063	3.50931	3.48492	3.49293	3.55951	3.56517	3.59457	3.49293	3.58843	3.64509	3.62634
1559622_at		6.26877	6.46833	6.2427	6.52345	6.44925	6.30727	6.25888	6.34105	6.16314	6.49867	6.26925	5.98019	6.04216	5.90605	6.38952	6.14947	5.93285	6.07059	6.132	6.03981	6.14947	6.11297	5.96617	5.91716	6.25519	6.21913	6.19707	5.98194	6.06202
1559630_at		5.00434	5.12366	5.09419	4.80051	4.98643	4.93098	4.81269	5.0822	5.05486	4.86373	4.89662	5.46098	5.03313	4.71924	4.75893	5.0042	5.27034	4.89556	4.86842	4.98999	4.96014	5.08825	5.14103	5.00026	4.86306	4.88011	4.98242	4.88839	5.06052
1559631_at		8.46683	7.20841	7.122	7.13726	7.1882	6.88014	6.992	7.279	7.09979	7.26284	7.31559	6.87106	6.75743	6.94792	7.37586	7.03811	6.98704	6.9257	7.38584	6.8838	7.24498	6.94857	7.01397	6.91527	7.02296	7.72815	7.44021	7.30122	7.06027
1559652_at		3.68312	3.74232	3.84392	3.7925	3.90296	3.8571	3.81229	3.79726	3.87797	3.84135	3.77841	3.79577	3.82005	3.92891	3.66136	3.6317	3.76151	3.68473	3.7193	3.89193	3.78331	3.76639	3.69917	3.73934	3.8096	3.67802	3.82276	3.82708	3.87564
1559663_at		4.63357	4.2771	4.60236	5.78731	4.91161	5.80953	5.88771	5.97365	4.93491	4.55201	4.70458	4.27332	4.80325	4.20024	4.83344	4.61158	5.55935	4.57056	4.56215	5.45887	4.65822	4.54643	5.14501	4.77152	4.40757	4.43564	4.62299	4.61297	5.88716
1559664_at		5.16516	5.50962	5.27971	5.16279	5.25702	5.30687	5.3145	5.27396	5.28579	5.26951	5.30865	5.72432	5.24124	5.38613	5.30184	5.33544	5.31117	5.14103	5.37741	5.34341	5.37224	5.34356	5.27117	5.24301	5.53507	5.29713	5.37513	5.24162	5.15876
1559667_at		6.69223	6.4711	6.95764	6.67914	6.32082	6.53682	6.32916	6.24378	6.48586	6.67652	6.33463	6.2213	6.24033	6.54727	6.5866	6.16298	6.27163	6.63957	6.75511	6.53966	6.19961	6.51792	6.31498	6.53099	6.47012	6.7005	6.24366	6.42999	6.29549
1559668_s_at		5.74316	5.64455	5.60717	5.64725	5.40842	5.53025	5.42158	5.4155	5.4458	5.91355	5.47431	5.5413	5.61894	5.3504	5.66848	5.53891	5.57037	5.63958	5.36482	5.83464	5.66684	5.53636	5.49203	5.37082	5.73086	5.50213	5.36826	5.5653	5.6463
1559675_at		7.96068	7.87364	7.40405	7.98361	7.87127	7.74995	7.8159	7.50939	8.03132	7.67931	7.8814	8.56993	7.76324	7.82497	7.91468	7.27209	7.65695	7.88437	7.54609	7.71981	7.87722	7.57126	7.8559	8.19696	7.71004	8.09886	7.63643	7.81128	7.86201
1559676_a_at		6.58819	6.29304	6.49204	6.33533	6.37068	6.49098	6.42519	6.36783	6.47748	6.57018	6.40191	6.68423	6.54621	6.49213	6.45192	6.5302	6.54678	6.69085	6.39034	6.65325	6.47265	6.45416	6.56277	6.64948	6.41783	6.46972	6.42298	6.48099	6.40675
1559679_a_at		7.04101	6.7121	6.72094	6.76425	6.6863	6.64275	6.70682	6.80856	6.93551	6.8019	6.61592	6.85564	7.01007	6.75237	6.93112	6.93447	6.77197	6.29449	6.65155	6.93909	6.61371	6.75996	6.85927	6.99092	6.77513	6.63151	6.64848	6.69642	6.6974
1559683_at		5.48359	5.44511	5.44352	5.53629	5.5413	5.54824	5.38144	5.4359	5.45756	5.48331	5.5371	5.72101	5.53933	5.51484	5.61375	5.61776	5.55708	5.63013	5.66921	5.67196	5.65333	5.52965	5.45589	5.86	5.51961	5.44422	5.6911	5.35524	5.2624
1559691_at		7.40235	7.08907	7.5535	6.56155	7.3283	6.15373	7.10088	6.97932	6.60688	6.99396	6.84994	6.68561	6.24772	6.37373	6.28123	6.95474	5.9709	6.22423	7.18768	7.10277	5.73086	6.51488	6.81949	6.16714	6.09688	6.16745	7.4898	7.21588	6.49837
1559692_at		5.85375	5.94612	6.00004	6.0325	5.93335	6.08776	6.05744	5.98168	5.90773	6.311	6.05813	6.06812	6.0307	5.98604	5.96131	5.88947	6.1535	6.21732	5.97164	6.06109	6.3347	5.98173	5.98321	5.99188	5.93684	6.04181	6.20917	6.11334	6.08606
1559695_a_at		5.06955	5.1987	5.27735	4.96182	5.36884	5.15637	5.28148	5.08419	5.06943	5.18804	5.09766	5.49629	5.15487	5.20495	5.19075	5.19153	5.23256	4.86946	5.13896	5.12868	4.98678	5.2941	5.18599	4.86463	5.10171	5.19521	5.26602	4.99516	5.1148
1559696_at		6.46579	8.12178	7.66585	6.99386	6.49344	8.19469	6.43492	7.35545	7.26566	6.52076	6.60534	8.45687	6.95737	8.54923	6.80679	6.81212	7.01061	7.60304	6.66066	7.03384	7.81536	7.39855	7.11277	7.45738	7.18334	6.61585	6.45265	6.73467	6.61013
1559697_a_at		6.52252	7.27193	7.20103	6.47413	6.30237	8.10776	6.40571	6.98605	7.02561	6.42443	6.3241	7.41468	6.58742	8.06244	6.25896	6.42645	6.46442	6.38923	6.11669	6.70186	7.29176	7.04702	6.2963	6.90893	6.44897	6.13788	6.31064	6.37258	6.25172
1559699_at		4.36173	4.53393	4.49002	4.32954	4.50786	4.4576	4.41083	4.37981	4.37403	4.51469	4.50519	4.77897	4.44391	4.43199	4.56943	4.37173	4.43783	4.56644	4.47197	4.53632	4.53073	4.51457	4.52827	4.39665	4.36367	4.59392	4.41363	4.65703	4.4129
1559702_at		6.43982	6.17319	7.22369	6.37009	7.00399	6.75841	6.60296	6.65014	6.29243	6.44039	6.58305	6.66688	6.19425	6.1893	6.49327	6.43492	6.25082	6.52184	6.42519	6.81848	6.30022	6.33349	6.16056	6.12416	6.42106	6.75404	6.44748	6.3795	6.45077
1559707_at		4.60903	4.342	4.37207	4.44323	4.72805	4.9848	5.52309	4.76163	4.60485	4.76354	4.57016	4.69026	4.54119	4.62698	5.02517	4.91303	4.70694	4.46708	4.68781	4.67465	4.9207	4.71556	4.94048	4.54656	4.61869	4.35391	4.5417	4.65422	4.53411
1559713_at		6.01673	5.91175	5.88222	6.20546	5.9775	6.33092	5.88088	6.1092	5.99375	6.02266	6.00471	6.11525	6.12873	6.05804	6.21874	5.97365	6.08229	6.07791	5.93441	5.88826	5.9899	6.0648	5.95592	6.34191	6.02364	6.28302	6.04196	6.01408	6.08335
1559724_at		5.16217	5.52834	5.24886	5.28739	5.22159	5.21469	5.18621	5.30922	5.28322	5.02413	5.20888	5.33945	5.17232	5.11293	5.34786	5.25273	5.24032	5.23565	5.18707	5.18339	5.24205	5.37869	5.10859	5.49727	5.1913	5.31161	5.19163	5.22561	5.04635
1559737_at		5.04046	5.07211	4.97061	5.03553	5.00093	5.03133	4.91512	5.0995	5.02063	5.08499	5.00971	4.95586	5.0664	5.09904	5.04461	4.95664	5.03789	5.20012	5.00527	5.01768	4.89643	5.03687	5.16991	4.9729	5.2101	4.98777	5.0307	4.8607	5.04363
1559745_at		6.20734	5.9363	6.1233	5.93082	6.07375	5.98009	5.83847	5.86105	6.05582	5.81293	6.57148	6.32923	6.23543	6.11317	5.8679	6.45164	6.11159	5.94506	5.81944	5.95976	6.21564	6.07151	5.85083	6.18003	6.16468	6.23773	6.03769	6.05398	5.75399
1559762_at		5.29525	4.84677	7.32185	5.30058	7.17522	5.73912	6.30494	6.64158	5.62096	6.07384	5.91725	6.04193	4.98816	4.73116	5.40979	4.83293	4.7537	5.11732	6.19183	5.79735	5.28224	5.45377	5.28684	5.10778	5.35582	5.30706	6.95973	6.1233	6.78557
1559770_at		4.53519	4.40178	4.28305	4.17817	4.46507	4.32397	4.46358	4.58812	4.46201	4.2979	4.41395	4.3033	4.4178	4.31638	4.36743	4.48906	4.52604	4.45004	4.17781	4.25875	4.16626	4.44625	4.36785	4.05353	4.16877	4.26483	4.32823	4.39553	4.29296
1559771_at		5.70815	5.81621	5.8584	5.58236	5.63799	5.67557	5.56989	5.68363	5.58236	5.74643	5.54456	5.98341	5.71362	5.59613	5.61582	5.51334	5.59007	5.71362	5.59604	6.03929	5.58866	5.7445	5.69289	5.58236	5.77014	5.56381	5.88379	5.54116	5.59444
1559776_at		8.16362	6.27352	7.44709	8.2344	7.86461	7.08966	8.25369	8.74847	8.46036	7.18368	7.02288	7.59063	8.35795	7.46184	6.99812	6.6858	6.20556	6.34174	7.25265	7.95186	8.09724	7.93755	8.62149	8.5698	5.79933	7.63978	7.41041	9.41589	7.99342
1559780_at		6.18392	5.82935	7.21869	7.07716	6.4114	7.53189	5.76728	7.91307	6.41478	6.20581	5.56491	7.01941	5.9974	5.42845	5.38763	6.05985	5.7588	6.31726	5.95939	6.59409	6.02769	5.41654	6.29367	6.18694	5.3964	5.67715	6.10184	5.67612	6.09794
1559788_at		4.19527	3.99905	4.13376	4.14468	4.096	4.17854	3.98738	4.14344	4.10686	4.29924	4.10941	4.06782	4.23333	4.18073	4.32493	4.14918	4.18558	4.02813	4.11662	4.1573	4.12587	4.1843	4.18486	4.13916	4.11826	4.17619	3.93538	4.09936	4.23568
1559792_at		4.58754	4.55109	4.73724	4.63913	4.76259	4.5539	4.58388	4.66927	4.58737	4.42433	4.6752	5.17082	4.68382	4.83821	4.65988	4.76916	4.73056	4.67783	4.82481	4.65703	4.76822	4.66047	4.54261	4.62614	4.95834	4.65215	4.71856	4.77091	4.4415
1559795_at		7.84536	8.06018	7.78368	7.83541	8.04527	8.12927	8.08262	7.87285	7.89573	8.23275	8.15787	8.50369	8.04661	8.00574	8.37142	8.04996	8.35424	8.76146	8.10636	8.10312	8.14893	8.09254	8.11608	8.30531	8.12874	8.413	7.90619	7.93943	7.99155
1559800_a_at		5.79539	5.7948	5.83227	5.77115	5.86032	5.67973	5.66675	5.61148	5.68074	5.544	5.56406	5.96981	5.63231	5.52188	5.86736	6.0855	5.55631	6.17156	5.84325	5.52798	5.6778	5.65693	5.70163	5.73577	5.72718	5.89642	5.5295	5.53444	5.53744
1559806_at		7.15766	7.20185	7.24013	7.1198	7.41994	7.62123	7.4565	7.16777	7.12885	7.52517	7.27774	7.92362	7.25973	7.25137	7.40687	7.12714	7.15101	7.76971	7.33543	7.15981	7.28874	7.3272	7.17964	7.57758	7.33641	7.63369	7.2658	7.24453	7.07909
1559807_at		5.07855	6.3888	5.5799	5.37213	5.60684	5.7095	5.28148	5.82678	7.12515	5.66639	5.60658	5.25654	5.4552	4.79355	4.86359	5.12802	5.17169	4.75413	5.12772	5.56325	5.19884	4.94546	5.21496	5.22516	4.88072	6.61003	5.97647	4.99736	5.16952
1559808_at		7.98556	7.77683	7.81377	8.1158	8.14965	8.07374	8.10145	8.2259	8.01362	8.26149	8.68119	8.24632	8.01909	7.86003	8.19373	8.28238	7.69066	8.2609	8.42164	8.1327	8.28826	8.05385	8.2329	8.24468	8.03099	8.33319	8.5072	8.34518	8.11385
1559810_at		6.61795	7.01951	6.6127	6.74165	7.04626	7.16535	6.78021	6.63184	6.56277	6.49572	7.02389	6.69519	6.75631	6.78594	6.73107	6.67631	6.99361	7.11302	6.99688	6.4113	6.69032	7.04236	6.59496	6.72798	6.78575	6.78465	6.57461	6.66524	6.6694
1559814_at		4.4434	4.71744	4.50156	6.01165	4.51017	7.76127	5.23565	5.09005	5.29129	4.67274	4.26989	4.45109	4.5382	4.55201	5.12604	4.66563	4.66459	4.73933	4.68959	5.77872	5.69601	5.0691	7.07489	4.67974	4.36452	4.68133	4.70912	4.80916	4.60333
1559820_at		8.08949	8.403	7.87364	7.18614	7.9929	7.48128	7.45943	7.41596	7.38626	7.18828	7.48662	7.40469	7.4514	7.68004	7.80834	7.66554	7.16293	7.64971	7.26982	7.83103	7.91686	6.93191	7.23345	7.39972	7.26209	7.78129	7.86542	7.45815	7.21206
1559821_at		5.68475	6.04629	6.09613	5.70704	6.03981	5.97582	5.89386	6.18688	5.89931	5.87708	5.7944	6.3776	6.06339	6.06667	5.86439	5.95316	6.08432	6.08243	6.05448	6.0956	6.08768	5.79717	5.82381	6.13774	5.89632	6.19212	6.04158	5.58279	5.94835
1559842_at		3.82276	3.75959	3.80328	3.70541	3.76437	3.77762	3.73295	3.68312	3.84982	3.6962	3.72346	3.5818	3.72768	3.68709	3.65792	3.77006	3.55067	3.72431	3.73168	3.70597	3.82308	3.69578	3.69578	3.72296	3.7706	3.69917	3.69517	3.76001	3.66492
1559843_s_at		4.46341	4.39847	4.54721	4.49886	4.65349	4.45323	4.45876	4.63077	4.46312	4.47255	4.46573	4.76068	4.46725	4.64356	4.42105	4.43243	4.31148	4.53212	4.57856	4.40588	4.50045	4.42309	4.49168	4.58613	4.22867	4.60677	4.38599	4.51128	4.40557
1559865_at		4.00185	4.05495	4.14798	4.09689	4.10722	4.04662	4.05633	4.04184	4.04705	4.06517	4.09951	4.09673	3.99015	3.92136	4.01872	4.12476	4.04746	4.05685	4.07656	4.13657	3.97934	4.08241	3.98711	4.0061	4.15042	4.19627	4.09243	4.09243	4.06697
1559867_at		8.47448	8.94764	8.3411	8.49884	8.59071	8.35935	8.2546	8.34868	8.30635	8.53047	8.53346	8.71753	8.50547	8.45714	8.55767	8.50324	9.0642	8.86574	8.84673	8.4963	8.52114	8.5161	8.30341	8.89576	8.44351	8.62235	8.28961	8.42064	8.65328
1559876_at		6.96664	7.20112	8.03099	7.45902	7.91507	7.99732	7.66093	7.45323	7.4421	7.67232	7.31387	7.44556	7.2761	7.54773	7.40654	7.24284	7.28688	6.82702	7.2816	7.59868	7.0865	7.52016	7.289	7.27827	7.57408	7.58825	7.92534	8.01965	7.35665
1559879_a_at		4.54025	4.40974	4.31006	4.44108	4.35456	4.41479	4.40378	4.30108	4.5141	4.28492	4.40863	4.35341	4.41195	4.78566	4.47024	4.51017	4.49233	4.53058	4.42849	4.50026	4.26331	4.35546	4.36216	4.47489	4.38118	4.58853	4.37416	4.52507	4.39179
1559889_at		5.07219	4.85045	4.85124	5.03421	5.24192	5.27302	5.13461	4.98871	5.12861	5.02111	4.98854	5.1445	4.93014	5.17939	5.39856	5.08623	5.19521	5.12207	5.08903	5.1466	5.16144	5.1034	5.10808	5.18695	5.19075	4.97574	4.89807	5.10905	5.19897
1559895_x_at		4.00552	4.04873	4.11044	4.07028	4.2771	4.10493	3.9835	4.05907	4.02813	4.02831	4.19471	3.99217	3.82131	4.05953	4.3647	4.25348	3.96808	3.93858	4.30695	3.97818	4.05437	4.12587	4.09081	3.89388	4.04487	3.93714	4.11303	4.15773	4.31148
1559910_at		7.13235	6.6281	6.88407	8.05907	6.9381	8.1384	7.32428	6.97915	7.1828	7.66539	6.95211	7.02031	6.91115	6.42645	6.68162	6.77044	7.07677	7.50221	6.74643	7.14783	7.61314	9.45177	6.91221	7.52826	6.55063	6.91946	6.62551	8.19218	6.925
1559911_at		6.11799	5.88671	6.08212	6.15418	6.29572	6.36383	6.30473	6.27584	6.31822	6.1274	6.26518	6.12591	6.15553	5.97798	6.13845	6.07465	6.2808	6.0023	6.26859	6.16843	6.06395	6.19212	5.97253	6.50272	5.9876	6.04998	6.18356	6.11043	6.11924
1559914_at		4.31148	4.46262	4.47858	4.52767	4.38938	4.4011	4.54246	4.26629	4.78701	4.58003	4.58338	4.28641	4.55866	4.49149	4.73056	4.47287	4.54689	4.52815	4.42654	4.49757	4.47736	4.51844	4.52558	4.48154	4.54704	4.40622	4.53235	4.55744	4.37574
1559915_at		5.63316	5.78415	5.8093	5.69886	5.77101	5.79092	5.70695	5.7058	5.73342	5.86127	5.46073	6.06569	5.73013	5.96487	6.04022	5.65547	5.71181	6.11334	5.97477	5.55343	5.86256	5.78551	5.81056	5.74643	5.92039	6.24378	5.91121	5.87621	5.60295
1559916_a_at		5.77653	5.4849	5.85471	5.3077	6.09662	6.11669	5.59825	5.37443	5.21469	5.49799	5.18946	5.35377	5.16556	5.03948	5.32742	5.09804	5.22638	6.48426	5.31214	5.10204	5.38233	5.29129	5.17517	5.31106	5.11369	6.21834	6.2808	5.46395	5.22624
1559922_at		8.75739	7.42898	6.99283	6.84775	7.2992	6.96201	7.04702	7.55897	7.11534	7.09355	7.51085	7.20309	7.35154	7.38317	6.89855	7.02907	7.69803	7.3636	6.99456	6.82919	6.95703	7.08072	6.96059	7.09024	6.94718	7.1794	7.00436	7.11645	7.02532
1559932_at		5.47881	5.44983	5.90916	5.30853	5.60482	5.97968	5.63347	5.72769	5.49456	5.15995	5.49042	5.81601	5.45403	5.04267	5.23849	5.43756	5.3925	5.41894	5.46006	5.37709	5.45799	5.36884	5.44144	5.3594	5.4088	5.82865	5.29672	5.09655	5.41459
1559936_at		5.66812	6.16957	5.80384	5.14512	5.68956	6.42461	6.06152	5.60193	5.49212	5.54503	5.48566	5.95295	5.4536	5.30922	5.31907	6.1282	5.30335	6.13507	5.77064	6.51339	5.57705	5.82746	5.4318	5.14385	5.44173	6.05192	6.02227	5.46244	5.54715
1559949_at		5.91648	4.14918	7.72399	5.80641	6.60429	6.83032	5.56885	7.6263	6.88864	5.87895	7.31511	7.2991	7.60472	5.74666	6.24602	7.83574	7.64188	6.24227	7.16408	6.87877	6.23742	7.4656	5.38539	4.36979	6.92018	6.12119	6.47691	5.45743	5.26802
1560002_at		4.50207	4.28379	4.4172	4.38059	4.31909	4.49074	4.57495	4.2435	4.54261	4.46537	4.73359	4.40241	4.43613	4.91448	4.34256	4.50045	5.67457	4.50754	4.4221	4.37607	4.5334	5.01526	4.5229	4.72917	4.75311	4.70018	4.4337	4.53111	4.5407
1560012_at		4.71537	4.59299	4.88349	4.70528	5.11551	4.96422	4.77441	5.02063	4.76083	4.68612	4.76109	4.61279	4.71345	4.36912	4.61324	4.68187	4.37992	4.53451	4.933	5.00134	4.9688	4.76792	4.8766	4.67815	4.70918	5.12553	5.11017	4.60978	4.72246
1560021_at		5.18863	4.47223	4.42968	4.74784	4.95093	4.30416	4.56381	4.57677	4.39467	4.78064	4.64166	4.48748	4.33629	4.49588	4.25603	4.53543	4.3647	4.91198	4.56247	4.23681	4.33987	4.94588	4.45717	4.26483	5.18877	4.92564	4.96211	4.52983	6.31153
1560023_x_at		5.08559	4.18978	4.7105	4.78004	5.71102	4.42895	4.77685	4.81876	4.47637	4.99944	4.98555	4.83228	4.45193	4.79394	4.47188	4.7328	4.37794	4.85593	4.54873	4.45088	4.46573	5.53252	4.57975	4.43977	5.66869	5.14225	5.5801	4.86239	6.66517
1560024_at		5.74192	5.69379	5.29221	5.57205	5.66833	5.37526	5.43473	5.70503	5.56574	5.62295	5.66188	5.93101	5.7603	5.78406	5.67185	5.68036	5.74354	5.63509	5.75143	5.93332	5.67727	5.63263	5.49703	5.93101	5.73195	5.83622	5.62974	5.78958	5.42566
1560025_at		4.75569	4.14344	4.13438	4.19827	4.08864	4.20573	4.06452	4.16203	4.14251	4.09936	4.08179	4.51567	4.15209	3.97549	4.27075	4.23512	5.15047	4.15817	4.01428	4.24507	4.28835	4.29047	4.11837	4.3959	4.16955	4.1356	4.37187	4.08258	4.29314
1560026_at		5.43732	5.87687	6.62017	6.64158	6.5588	8.33167	7.11678	6.62091	6.29147	5.86673	5.88598	6.01165	6.21163	6.25931	6.79804	7.82106	7.20045	6.04483	6.20626	6.85357	6.98835	7.13172	7.07372	6.4421	6.4421	5.89202	6.25992	5.71823	6.59134
1560048_at		5.3482	4.96079	6.65147	6.10231	7.37466	7.91742	5.63799	6.41316	5.29206	5.74419	5.29172	5.24051	5.8107	5.32861	4.7347	5.00553	4.89569	4.82452	5.01586	5.08836	4.97897	4.96093	5.26474	4.94214	5.27885	5.70391	5.84395	5.11514	6.36792
1560049_at		7.10709	7.0426	6.96319	8.0945	6.79375	7.06595	7.12293	7.08475	7.04521	7.09811	6.85429	7.30313	7.44709	7.20527	7.10315	7.00281	7.27422	7.02825	7.03268	7.08916	6.9875	6.98525	7.36636	8.662	7.51151	7.01017	7.13374	7.18653	7.23422
1560051_at		4.35289	4.99341	4.4528	4.30673	4.55277	4.40836	4.32823	4.42291	4.30432	4.43947	4.39079	4.50799	4.43273	4.44789	4.41979	4.24736	4.41639	4.4474	4.31168	4.33132	4.31555	4.45422	4.32823	4.29429	4.49992	4.4033	4.52954	4.3562	4.27164
1560063_a_at		5.16829	4.10607	4.65554	4.43077	4.47337	4.43472	4.25164	5.3077	4.22965	4.29961	4.72972	4.84165	4.19574	4.05633	4.2991	4.36203	4.50459	4.64476	5.04342	4.30283	4.18949	4.69223	4.23021	4.36104	4.35653	4.63688	4.6096	4.25422	4.44659
1560066_at		4.09991	4.65071	4.05736	4.09182	4.12236	4.20207	4.16428	4.65159	4.16463	4.18449	4.21132	4.29895	4.16978	4.21254	4.17881	4.28398	6.23333	4.24051	4.56167	4.13182	4.24824	4.57872	4.21939	3.99412	4.09373	4.2237	4.30571	4.14985	4.14655
1560071_a_at		7.34326	7.88121	8.10186	8.05167	8.43011	7.70051	7.24304	7.75292	7.27349	7.41339	8.16637	7.1178	7.35506	7.79212	7.2026	7.01432	7.2748	6.8895	7.40718	6.65219	7.57197	8.33213	7.01088	6.77883	7.56878	8.64537	8.50081	8.10076	8.02079
1560075_at		3.91719	3.86294	3.76867	4.02541	3.91251	3.9369	3.95908	3.96886	3.95513	4.00633	3.91778	3.98117	4.08799	3.95965	3.92999	4.11895	3.83891	3.88309	3.88534	3.91858	3.94457	4.01548	4.15307	3.96628	4.10774	4.10274	3.87867	3.99193	3.98631
1560082_at		8.36231	8.12723	8.63542	8.31539	8.88832	9.49686	8.57186	9.73603	8.08644	8.43237	7.51075	8.76284	8.0681	8.00624	7.76749	8.53792	8.92179	8.54611	8.57186	8.05494	7.92542	9.49121	8.21366	8.17602	8.47734	8.94324	8.89894	8.55203	8.94593
1560086_at		4.26046	4.04832	4.38728	4.23999	4.31282	4.27573	4.15115	4.14637	4.40415	4.23126	4.17155	4.23875	4.25857	4.32312	4.23458	4.17976	4.31416	4.21756	4.22947	4.29571	4.16086	4.24583	4.22714	4.30001	4.25584	4.29619	4.50657	4.28231	4.22753
1560087_a_at		4.07977	4.1748	4.04705	4.20923	4.16484	4.32179	4.31314	4.07689	4.22873	4.23593	4.25164	4.36727	4.22309	4.17369	4.17404	4.08241	4.1152	4.08286	4.09535	4.0991	4.11155	4.1865	4.2945	4.13719	4.22563	4.18743	4.16764	4.24562	4.21393
1560094_at		7.12393	7.42921	7.17139	7.40708	7.25714	7.28698	7.51345	7.19356	7.07308	7.29702	7.17668	7.01177	7.16597	7.10699	7.32875	7.24612	7.02015	7.24005	7.33333	7.3337	7.07165	7.41878	7.26434	7.16802	7.23015	7.66075	7.26503	7.18244	7.3877
1560095_s_at		5.74223	6.0431	6.06939	5.90067	6.04721	5.8703	6.46625	5.72769	5.74834	5.73854	5.58887	5.65061	5.58831	5.86127	5.72326	6.11365	5.65585	5.87766	5.82297	5.81553	5.49647	6.0331	5.93664	5.76954	5.66297	5.94085	5.99294	5.71941	5.89764
1560098_at		4.16308	4.23705	3.94353	4.23723	4.19244	4.29703	4.16324	4.89177	4.03058	4.31825	4.69903	4.12035	4.09583	4.13537	4.1414	4.15612	4.06185	5.24289	4.17901	4.05222	4.35143	4.38059	4.2239	4.17936	4.2577	4.15671	4.34826	4.64425	4.30816
1560102_at		4.51771	4.49926	4.58871	4.57169	4.52507	4.57864	4.6108	4.44359	4.61577	5.2581	4.57818	4.48108	4.63675	4.42433	4.58318	4.43261	4.57841	4.46176	4.53451	4.67131	4.57906	4.58626	4.37902	4.88747	4.38811	4.67722	4.78219	4.65277	4.79117
1560104_at		4.31046	4.20536	4.13484	4.29047	4.31222	4.37737	4.21756	4.0757	4.2854	4.17306	4.2122	4.11622	4.17704	4.05981	4.10274	3.98808	4.10629	3.99637	4.04873	3.96008	4.12567	4.17426	4.20979	4.19827	4.07762	4.47418	4.5275	4.26136	4.26738
1560111_at		4.07058	4.03594	4.12401	4.10124	4.0757	3.91289	4.20296	3.98409	4.15008	4.04395	4.23021	4.15134	4.08371	3.86585	4.02235	4.08864	3.86368	4.20488	4.18172	3.96966	3.97486	3.95197	4.0725	4.00153	4.14432	4.06782	4.13916	4.09921	4.07335
1560118_at		4.77479	4.86384	5.05886	5.11669	4.89063	5.63723	6.3056	4.74255	5.14021	4.77219	5.37994	4.90626	5.0187	4.55711	4.93599	4.91076	5.51417	5.01501	4.7418	5.25931	4.97148	5.00936	5.02478	5.16643	4.62372	5.09849	5.06463	4.85514	5.35893
1560129_at		5.37281	5.34399	6.09497	5.17698	5.77199	5.91618	5.88211	5.98743	5.34321	5.57705	5.53979	6.08427	5.46725	5.25643	5.3718	5.50182	5.35076	5.52911	5.55555	5.77448	5.36745	5.35993	5.26871	5.48179	5.35669	5.56765	5.65132	5.314	5.67344
1560133_at		6.94423	6.77496	8.21353	6.84535	7.74367	7.73622	6.80024	7.13962	6.88515	6.77249	7.25215	6.60248	6.96864	6.40871	6.81461	7.49631	7.20064	6.90827	7.10022	7.27164	6.42346	7.07372	6.92805	6.52084	6.85213	6.8787	8.27871	6.73722	6.75389
1560137_at		7.28219	6.81977	7.3347	7.41021	7.63515	7.37952	7.35696	8.23124	6.79276	7.50892	7.49161	7.06828	6.64948	6.74363	7.21551	6.75131	6.67954	6.91693	6.90215	6.53099	6.77233	6.70767	6.78649	7.16665	6.48635	7.23168	6.58356	7.78083	7.31943
1560144_at		4.02302	3.94714	4.06716	3.99131	4.03008	3.99719	4.08371	4.01108	4.11826	3.88264	4.03437	4.01781	4.11622	4.0393	4.05633	4.03786	4.22753	4.03235	4.09503	4.09353	4.24672	4.09279	4.11965	5.19305	4.17447	3.97036	4.05633	3.95475	4.03786
1560154_a_at		4.87716	5.05498	4.95927	4.80507	4.94281	5.15919	5.22676	4.83461	4.98054	4.96357	4.8631	4.90297	5.02424	4.98708	4.93491	5.73008	4.99532	5.12381	5.33675	4.98157	5.07647	5.01753	5.06551	4.95728	4.91198	5.08157	4.84411	4.98917	4.88321
1560161_at		4.51904	4.52243	4.62973	4.45206	4.41601	4.48073	4.71537	4.57085	4.5377	4.45266	4.488	4.87592	4.5216	4.77405	4.50832	4.53089	4.58161	4.49346	4.56918	4.41639	4.35222	4.61128	4.61491	4.63321	4.66142	4.59027	4.67267	4.26516	4.52314
1560163_at		6.23079	6.46994	6.63463	6.31923	6.87163	6.80789	6.69563	6.40998	6.23766	6.57906	6.93214	6.81349	6.19062	6.68209	6.32821	6.433	6.20016	6.66967	6.5591	6.06457	6.30975	6.4118	6.26917	6.34077	6.4625	6.93477	6.35164	6.57247	6.22021
1560171_at		5.91439	5.44373	5.19713	5.79951	5.29488	5.74627	5.44395	6.0816	5.56156	5.91103	5.4536	5.02799	5.88137	5.49949	5.62816	6.3664	6.2301	5.08897	5.35582	5.61488	5.39908	6.15118	5.88449	5.08364	5.71725	4.97904	5.7603	6.10968	5.47088
1560180_at		6.9572	7.08594	7.13075	6.97034	7.09086	7.04593	7.12433	6.94725	7.15423	7.17828	7.02715	7.04971	7.10126	7.11803	7.03237	7.04001	7.06828	6.79352	6.84316	7.13414	7.07063	7.12042	7.1402	7.30025	7.17615	6.96186	7.01827	7.21286	6.93503
1560187_at		4.42361	4.6739	4.43758	4.47388	4.45796	4.40397	4.46816	4.40863	4.49149	4.45338	4.48427	4.78867	4.31184	4.25653	4.64644	4.61612	4.42577	4.49149	4.65591	4.67168	4.68156	4.43994	4.53235	4.43738	4.48506	4.69387	4.66958	4.45717	4.25562
1560189_at		6.32978	6.4735	6.4798	6.38751	6.31025	6.63435	6.47676	6.2083	6.28732	6.16828	6.30256	6.47949	6.25137	6.17484	6.50626	6.29716	6.22776	6.2181	6.41892	6.49307	6.41708	6.39442	6.3347	6.55959	6.36773	6.66226	6.42786	6.14574	6.2569
1560199_x_at		8.44382	9.35884	9.7167	9.34173	9.28575	9.58005	9.35004	9.21859	9.04795	9.07007	8.82004	10.4439	9.03705	8.91155	8.89943	8.51893	8.60661	9.27209	8.94349	9.18296	9.09271	8.64554	8.76729	9.84042	8.78295	10.0398	9.04543	9.55288	8.82339
1560209_at		4.035	3.91033	6.25306	4.17389	5.51016	5.65132	4.80857	5.24353	4.22624	4.84967	4.83242	3.99482	4.06868	3.98233	3.75921	3.98989	3.76808	4.25348	4.31117	4.31638	4.08497	4.08219	4.12267	3.85798	3.97431	4.56611	5.08537	4.30979	4.67595
1560222_at		4.47627	4.19194	4.90074	4.67235	4.29047	4.58338	4.51874	4.24999	4.4849	4.37159	4.64018	4.3248	4.36452	4.28231	4.60928	4.37359	4.99488	4.49826	4.35377	4.4129	4.53451	4.49295	4.56116	4.41765	4.30571	4.44694	4.21493	4.41051	4.34655
1560230_at		6.35588	5.13277	6.78968	5.73753	5.8829	6.29103	6.04084	7.18359	6.15415	6.377	6.16885	5.92233	5.75272	5.12998	5.52494	6.45355	5.69797	6.19225	6.62084	6.42168	6.33433	5.96637	5.65362	5.35499	5.05793	6.15025	5.52384	5.15995	7.34171
1560237_at		4.43646	4.50449	5.01046	4.38904	5.24648	5.41798	4.94783	4.83935	5.03018	4.76375	4.86532	4.35341	4.43853	4.49036	4.44281	4.45483	4.23568	4.18533	4.50334	4.58129	4.39744	4.39179	4.58583	4.48832	4.06374	4.76247	4.68133	4.38811	4.85045
1560258_a_at		6.98337	7.67344	7.92263	6.8619	6.75547	7.87791	8.07602	7.38045	6.90985	8.03105	7.46516	7.46265	7.47587	8.07419	6.87015	8.18479	8.16673	9.26257	7.77572	7.15178	6.9459	7.57466	6.96974	6.69085	7.85647	7.2593	6.70666	7.5153	7.28967
1560259_at		7.42033	7.45404	6.98557	7.6189	7.34582	7.12216	7.54133	7.18153	7.64597	7.00626	7.50367	7.52081	7.4275	7.81706	7.524	7.38317	7.92303	6.9761	6.98637	7.38167	8.13956	7.16947	7.6868	7.47822	7.40049	6.91249	8.13956	7.13668	7.06946
1560262_at		5.03935	5.49042	5.29465	5.20618	5.53455	5.42816	5.19612	5.13921	5.28393	5.40644	5.25702	5.86127	5.24471	5.05272	5.29661	5.16885	5.38277	5.84603	5.52131	5.41562	5.31894	5.27078	5.30112	5.54985	5.35357	5.58811	5.30471	5.16927	5.37094
1560263_at		8.47898	6.69053	8.99182	6.71141	9.38338	7.82691	8.26334	6.89556	6.79176	7.07617	8.67549	6.77284	8.28666	6.66087	6.67907	8.67359	6.66739	8.86687	6.71391	9.07198	6.85314	6.79794	6.7298	6.65309	6.96998	6.45734	9.35213	6.52754	6.54753
1560264_at		4.74139	4.75398	5.02814	4.72441	5.16318	4.82991	4.65963	4.42832	4.92024	4.54971	4.72727	4.58568	5.43775	4.90172	4.38335	4.73734	4.28564	4.3365	5.10872	4.62165	4.34284	4.81479	4.59698	5.10742	4.79883	4.99881	4.2901	4.47114	4.66706
1560271_at		8.41134	8.67359	8.2619	8.31483	7.78654	10.8072	9.21773	9.98338	7.5003	7.56568	7.88947	6.9279	7.44074	7.00555	7.78593	7.94459	8.26072	8.41642	7.60212	8.18461	7.63972	7.38551	7.96529	6.75056	7.43694	6.68726	7.68761	7.04011	8.32234
1560284_at		4.51374	4.65339	4.55229	4.49063	4.66911	4.60038	4.59392	4.52492	4.68017	4.58568	4.36203	4.61372	4.50855	4.55229	4.49858	4.47239	4.54942	4.71924	4.50468	4.79383	4.56396	4.58965	4.65822	4.46062	4.59352	4.36092	4.51033	4.58358	4.41516
1560290_at		5.86838	6.51751	7.07353	5.93101	7.0061	6.48891	6.36519	7.3347	6.4063	7.25432	5.9363	5.9137	6.12268	6.49799	6.33602	6.39932	5.27064	5.70041	6.34325	6.79988	5.84926	6.23766	6.26238	5.77704	6.33655	7.11447	6.42206	7.5067	6.75976
1560296_at		8.52971	9.08995	8.57044	8.73244	8.67748	8.80017	8.52971	8.73862	8.54712	8.96274	8.59655	8.71983	8.96498	8.56032	8.42253	8.47123	8.33837	8.28786	8.33354	8.63432	8.29656	8.61635	8.62181	8.81724	8.4295	8.52395	8.30496	8.30726	9.26656
1560297_at		7.43843	7.43893	8.68748	7.54697	8.29905	8.02272	7.28743	7.83227	7.62082	7.71232	7.60212	7.78159	7.2038	8.0032	7.31682	7.59482	7.82054	7.76344	7.94763	8.05514	7.10658	8.14261	7.5722	6.80165	7.59856	8.47219	8.61409	7.5003	8.43981
1560309_s_at		6.08918	6.31841	6.38571	6.42879	6.48769	6.50985	6.42748	6.25877	6.40236	6.35549	6.39262	6.60327	6.25529	6.25776	6.33525	6.54927	6.38425	6.71094	6.35824	6.29312	6.34752	6.42042	6.14404	6.35884	6.13154	6.32803	6.30201	6.396	6.37373
1560327_at		9.61559	11.7525	9.35694	11.1381	9.81373	9.17728	9.54744	9.19285	10.5971	9.96998	10.6458	10.0842	10.6071	9.70519	10.9728	9.72493	10.0381	11.8468	9.77788	11.0341	10.7927	9.50385	11.3934	11.4785	9.96677	10.5692	9.82461	10.4044	9.63713
1560328_s_at		3.92701	3.9855	3.91006	3.8384	3.93046	3.87699	3.95295	3.96997	3.78439	3.93477	3.97818	4.0121	3.86788	4.09392	4.05155	4.0334	3.9728	3.93133	3.85383	3.87443	3.81055	3.74071	3.78028	3.88856	4.05953	3.91289	3.95434	3.9427	3.87419
1560332_at		5.49566	5.42057	6.97313	5.96824	5.75371	6.7775	6.77331	5.85971	5.67557	5.57601	5.21308	5.59495	5.26422	5.32606	5.66761	5.32094	5.24099	5.8823	5.62807	6.53329	6.05161	5.15807	5.54766	5.38772	5.28655	5.74493	6.14134	6.05362	6.13222
1560342_at		9.74753	8.29891	8.9271	8.1451	8.9767	9.12973	8.35536	9.42864	8.72135	8.56692	8.61358	7.762	8.17495	8.67677	8.76386	7.98001	9.2014	7.6404	8.66434	8.15179	9.10626	9.19674	8.15833	7.87324	8.30366	7.95744	9.63234	8.65593	8.7444
1560346_at		4.53807	4.31238	4.71935	4.70445	5.02269	4.79609	4.41347	5.06024	4.64264	4.57039	4.4218	4.83836	4.49992	4.66487	4.64938	5.4458	4.58267	4.37416	4.80278	4.38871	4.41693	4.5087	4.60854	4.56994	4.88095	4.19773	5.28613	4.86083	5.12617
1560347_at		6.13788	6.57829	6.52764	6.43923	6.39106	6.50158	6.28888	6.42096	6.3817	6.48762	6.5122	6.65219	6.48779	6.44342	6.32721	6.41605	6.61919	6.34895	6.36131	6.42272	6.27769	6.72464	6.43971	6.44764	6.44176	6.54639	6.45901	6.3347	6.36831
1560349_at		5.59816	5.03421	7.48724	5.9899	7.103	6.11265	5.20888	7.00427	6.2456	5.89352	6.72648	5.12173	6.14574	5.08623	5.03486	5.65952	4.70355	4.8451	5.60424	6.5595	4.93179	5.12207	5.70704	5.22665	5.23826	5.69552	6.43941	5.68067	5.71633
1560353_at		6.62938	6.43043	6.85043	7.04681	7.29709	6.77806	6.56984	6.76435	6.84052	6.52424	7.00912	6.76843	6.90389	6.82389	6.69902	6.94458	6.71695	6.75826	6.80982	6.96793	6.82855	6.69474	6.65965	6.93409	6.88318	6.99325	7.25305	7.0221	6.73563
1560354_at		5.47555	5.22797	5.14235	5.05068	5.21609	5.9386	5.38264	5.28219	5.40842	4.93268	5.46221	4.51325	5.09991	5.08571	5.19425	5.35694	5.54456	4.73981	4.58129	4.86874	5.00936	5.39573	5.07855	4.89715	5.56965	5.32374	5.22874	5.0466	5.37288
1560358_at		5.5786	5.54818	5.65206	5.53437	5.53298	5.98266	6.51004	5.61724	5.66121	5.71386	5.4062	5.64669	5.59833	5.5801	5.54503	5.61427	5.71941	5.54286	5.61459	5.66355	5.72995	5.46131	5.61021	5.62236	5.56395	5.62532	5.52556	5.64221	5.47197
1560385_x_at		3.98049	3.66902	3.84624	3.66712	3.71116	3.9505	3.82708	4.0138	3.68356	3.76456	3.63801	3.83377	3.67362	3.74031	3.6528	3.83869	3.98285	3.8864	3.7378	3.61266	3.69768	3.95908	3.69008	3.72044	3.62971	3.75034	3.85975	3.76185	3.79777
1560386_at		7.92437	7.90022	9.21052	8.12735	9.15442	9.65004	8.98715	8.79881	8.27022	8.3488	8.98442	8.07267	8.02923	7.36492	8.30174	7.97977	8.02079	8.16474	8.3144	8.39116	8.27529	9.25475	8.17816	7.00097	8.23176	8.15195	8.84291	9.0941	8.36613
1560395_at		3.63724	3.69008	3.80227	3.69917	3.60964	3.70262	3.69768	3.84585	3.69917	3.81448	3.50931	3.65626	3.60528	3.54886	3.66832	3.7086	3.65919	3.66958	3.8985	3.66545	3.70672	3.67435	3.62634	3.65626	3.66655	3.68413	3.89716	3.65113	3.64689
1560409_at		7.15129	6.90251	6.74649	6.81494	7.20411	7.08577	6.87456	6.80353	6.90613	6.91511	7.07946	6.98162	7.00988	6.93927	6.85479	6.96501	6.87348	6.99185	7.00966	6.90121	7.10043	7.10172	6.91722	6.93203	7.04485	6.87015	6.94098	6.78767	6.85913
1560411_at		5.69026	5.85458	5.76319	5.4958	5.78363	5.78595	5.68734	5.61519	5.80363	5.75757	5.70637	6.02628	5.92655	5.60557	5.81039	5.86285	5.59726	5.82458	5.86561	5.55885	5.76412	5.79341	5.56552	5.53444	5.7553	5.75206	5.75303	5.71909	5.56676
1560422_at		4.99626	4.84916	6.6171	5.24456	6.51371	6.46355	6.78557	5.50908	5.21174	5.73429	7.2922	5.337	5.28183	4.69462	4.98908	4.82413	4.78391	5.3556	5.54934	5.27871	5.06943	5.10083	5.02929	4.85815	5.10305	5.80675	5.91822	5.35489	5.34219
1560429_at		4.72326	4.71456	4.78879	4.73234	4.93049	4.66746	4.64579	4.73683	4.65881	4.6632	4.71537	5.05046	4.72458	4.7196	4.74023	4.74329	4.60611	4.96894	4.78505	4.59775	4.64906	4.72599	4.71362	4.70271	4.81287	4.64659	4.77106	4.65215	4.77112
1560433_at		7.87559	7.91068	7.02745	7.81843	8.60355	7.98253	7.33955	8.28126	7.16431	7.70917	8.8517	8.79333	7.56731	7.26109	6.59424	6.92898	7.4491	7.07861	7.43597	6.87671	6.93664	8.13166	7.04007	6.97755	8.10076	6.45034	7.58989	7.1334	7.27791
1560435_at		6.51103	6.34853	6.2915	6.33761	6.57703	6.34646	6.1203	6.31695	6.09794	6.19092	6.37463	6.42485	6.21649	6.25819	6.18562	6.27763	6.1272	6.34822	6.47761	6.26109	6.20228	6.32129	6.21558	6.50934	6.47024	6.4251	6.39568	6.44677	6.27539
1560443_at		6.90441	6.60973	7.53723	6.80602	9.31332	8.02513	7.71542	7.46362	6.68346	6.93096	6.7069	7.24165	6.78863	6.30357	6.34057	6.61157	6.69313	6.53282	6.99914	7.14364	6.82482	6.52194	6.61371	6.32293	6.49557	6.38013	7.49651	6.74949	7.25152
1560451_at		8.11248	7.99114	7.84755	7.8858	7.88065	8.17916	8.03331	7.90867	8.09013	8.22307	8.22912	8.6283	8.13942	7.91365	8.34138	7.92011	8.20304	8.63242	8.32991	8.01645	8.25637	8.30366	8.18097	8.26922	8.20843	8.20202	7.92947	8.0598	7.91843
1560453_at		4.13976	4.04662	4.25015	4.24287	4.24999	4.17447	4.28379	4.67745	4.08885	4.22987	4.16877	4.3033	4.08933	4.0641	4.20504	4.09626	4.04433	4.20734	4.41708	4.1784	3.99591	4.00294	4.05782	4.01293	4.12741	4.22256	4.18667	4.22404	4.25857
1560460_at		4.02493	4.09129	3.91757	3.83496	4.01274	4.08396	4.09038	3.98476	3.97728	4.00091	3.93021	4.07134	3.97333	3.98152	3.8384	4.39866	3.96941	3.81477	4.15651	3.87747	4.02096	3.98944	4.06493	3.95887	3.98969	3.9427	3.87646	3.97219	4.00321
1560474_at		8.18237	8.36201	8.28731	8.24333	8.39543	8.68285	8.39651	8.3411	8.34088	8.58015	8.51407	8.75258	8.64609	8.0482	8.54142	8.31966	8.98309	8.58501	8.26051	8.28978	8.32991	8.64977	8.16312	8.61729	8.43462	8.38058	8.6326	8.23741	8.17307
1560476_at		7.3412	7.19538	7.57306	7.42849	7.7058	7.44237	7.22018	7.43427	7.51137	7.63222	7.77642	7.46658	7.48372	7.59751	7.39469	7.11696	7.54426	7.25054	7.41173	7.7181	7.48732	7.83933	7.77895	7.36619	7.38942	7.43999	7.46813	7.39326	7.52625
1560480_at		7.87458	8.08301	7.80046	7.81713	7.784	7.72391	7.70468	7.63121	8.00202	7.84972	7.75163	7.83907	8.07178	7.97284	8.21189	7.95605	7.90397	8.03404	7.76113	7.88437	7.87823	7.74791	7.87162	8.0858	7.96692	8.05723	7.8483	7.81193	7.80859
1560483_at		3.99905	4.00321	4.08746	4.15169	4.12757	4.11062	4.06621	4.11341	4.10143	4.16833	4.21512	3.94789	4.02451	3.9055	4.17084	4.09826	4.05685	3.99334	4.06868	3.92126	4.05543	4.13362	3.88694	4.02035	3.8922	4.01803	3.95513	4.14306	3.9943
1560489_at		6.81991	7.16597	7.15766	6.98176	7.00758	7.49989	7.15246	7.1794	7.35933	7.38942	7.22612	7.48421	7.36238	7.02337	7.06187	7.17159	7.47279	6.97671	6.97292	7.42849	7.25649	7.16339	7.23355	7.16374	7.1871	7.14834	7.14604	7.07997	6.94878
1560492_at		7.22559	6.69015	6.71415	6.80296	6.84377	6.7044	6.84907	6.58196	7.18018	6.83798	7.06388	6.96413	7.17649	6.85129	6.98879	7.27489	7.27768	6.88844	6.84696	7.30277	7.04161	6.84611	6.95758	7.3942	6.98389	7.06467	6.96768	6.87322	6.56603
1560498_at		7.98113	6.38093	6.39402	6.07985	6.42279	6.63597	6.50035	6.33312	6.20371	6.34862	6.43482	6.74374	6.4829	6.68355	6.38732	6.24833	6.51614	6.32856	6.28898	6.24211	6.22165	6.34355	6.31335	6.7432	6.4588	6.80223	6.27893	6.4351	7.15196
1560500_at		6.07718	6.59623	5.82736	6.7843	6.20165	6.23745	6.20651	6.1625	5.96727	5.90332	6.31165	6.14301	6.09705	6.17184	5.64269	6.11847	6.59747	6.55713	6.17129	6.30983	6.17226	6.13395	6.04803	6.33962	6.11696	6.02874	6.78252	5.9138	6.03571
1560509_at		7.16672	8.48037	9.02178	7.29082	9.38978	8.98061	8.4384	8.89102	7.30791	7.75663	8.49178	7.77978	7.35401	7.80151	7.21786	8.21984	7.01485	8.43298	8.26255	8.15134	7.84972	8.39705	7.79313	7.32932	8.3586	9.1838	8.87748	7.52197	8.02543
1560512_at		7.78014	8.10649	9.80458	7.69911	8.92671	6.64158	6.92965	8.33901	8.18923	8.17002	8.50378	8.08528	9.03394	7.70334	7.3604	8.51407	6.95943	7.67253	8.1629	8.24772	7.36865	7.64939	7.21446	7.40916	7.20458	8.75226	8.31598	7.54547	7.97789
1560523_at		5.99306	6.74665	6.0128	5.81293	6.48891	6.17156	6.05938	6.03868	6.00378	6.07855	6.37258	5.91673	6.05893	5.90315	5.97305	5.94835	6.20305	5.94517	6.06062	6.13063	5.893	5.93172	5.87187	5.99253	6.0485	5.94835	6.04714	5.95077	6.014
1560525_at		5.15837	5.60193	5.32933	5.22409	5.4804	5.56757	5.38442	5.17034	5.56614	5.51296	5.40746	5.66255	5.4902	5.41115	5.37904	5.29781	5.31202	5.75655	5.27791	5.56421	5.82845	5.49468	5.57511	5.21624	5.58515	5.56307	5.59247	5.51636	5.1014
1560528_at		3.7795	3.86188	3.86144	3.82508	3.84746	3.85066	3.75959	3.78124	3.93432	3.78761	3.82567	3.76593	3.82308	3.9249	3.88036	3.87027	3.92349	3.85096	3.85925	3.7795	3.78439	3.89657	3.92973	3.77496	3.8571	3.73168	3.74519	3.78761	3.86675
1560536_at		6.18063	6.76087	6.80272	6.40403	6.45527	7.05043	6.6817	6.6569	6.58459	6.40681	6.17507	6.32923	6.31165	6.41546	6.21476	6.85657	6.51824	6.63301	6.64459	6.70675	6.13379	7.81205	6.24493	6.51406	6.59124	6.66653	6.63905	6.69388	6.51406
1560540_x_at		3.64895	3.64252	3.74519	3.66855	3.58714	3.73593	3.72657	3.61907	3.62399	3.61801	3.54886	3.74031	3.63404	3.61471	3.63525	3.70628	3.56517	3.66091	3.7925	3.73206	3.62495	3.62495	3.54886	3.63017	3.73168	3.65363	3.73253	3.59457	3.68524
1560547_at		4.73359	4.62928	4.71761	4.66382	4.79549	5.09016	4.83272	4.70322	4.57465	4.59013	4.93	4.78407	4.64178	4.59764	4.4138	4.57484	4.72099	4.39918	4.50156	4.6208	4.60024	4.68119	4.62782	4.50174	4.56205	4.44583	5.25018	4.53198	4.47404
1560552_a_at		4.59673	4.63291	4.93683	4.59996	4.89583	5.0802	4.90172	4.50334	4.71913	4.70627	4.61956	4.80168	4.95517	4.63243	5.40953	4.72259	4.79171	4.67504	4.76616	4.64734	4.67974	4.78505	4.83096	4.68017	4.86842	5.00678	4.68932	4.61697	4.61991
1560559_at		5.49765	5.06202	5.96992	5.28949	5.18835	5.56799	5.31053	5.58544	5.32716	5.31079	5.20863	5.49053	5.40288	5.28107	5.27152	5.34027	5.17151	5.26919	5.20385	5.51239	5.30865	5.67156	5.38927	5.31769	5.57564	5.13382	5.2253	5.1922	5.37994
1560570_a_at		4.26695	4.17031	4.0991	4.26818	4.39368	4.37336	4.61439	5.44411	4.00236	4.05094	3.96966	4.44482	3.92391	3.93628	3.92005	4.10454	4.58318	4.07002	4.12035	3.95694	4.00038	4.09164	4.19062	4.13061	4.17155	3.99292	4.43322	3.84329	4.23445
1560577_at		6.67582	6.45471	6.40765	6.33613	6.37593	6.48823	6.34912	6.32445	6.3442	6.56861	6.47586	6.36019	6.45444	6.89086	6.22057	6.41863	6.58177	6.40789	6.47661	6.26563	6.47032	6.33713	6.39625	6.40539	6.56834	6.74338	8.25013	6.45148	6.51785
1560581_at		3.84028	3.90874	3.90167	3.96628	4.05806	3.94296	3.98603	3.90211	3.81581	3.99827	3.91289	3.9666	3.78124	3.86617	3.97219	3.89802	3.96785	3.98326	3.98763	3.84356	3.83967	3.89119	4.00119	3.8524	3.92448	4.05953	3.93163	4.03087	3.95434
1560582_a_at		4.9465	5.24148	5.18258	5.27827	5.3397	5.341	5.23281	5.26535	5.25018	5.27843	5.25086	5.22611	5.17361	5.20821	5.46925	5.09184	5.16291	5.74124	5.2591	5.23599	5.4697	5.30319	5.18003	5.42975	5.17136	5.45898	5.00627	5.35002	5.18003
1560588_at		6.4351	6.45378	6.41316	6.31034	6.39684	6.58657	6.48552	6.42485	6.35411	6.39436	6.26345	6.59688	6.50473	6.37005	6.38784	6.39849	6.55323	6.32465	6.39344	6.21403	6.40047	6.40638	6.55939	6.348	6.58338	6.55788	6.23956	6.41774	6.58092
1560596_at		6.94974	7.26272	7.04712	7.12332	7.28061	7.28698	7.23739	7.03416	7.2363	7.08804	7.28125	7.42774	7.21924	7.12357	7.1977	7.12149	7.31016	7.48833	7.23355	6.96644	7.23805	7.25596	7.11609	7.22818	7.13401	7.29198	7.19845	7.4114	7.02275
1560604_at		4.77292	5.13921	4.76514	4.90311	4.99881	4.85678	4.88142	4.88212	4.92706	4.8185	4.74078	4.95881	4.87632	4.49738	4.944	4.79117	5.23167	5.02504	5.1037	5.01859	4.89533	4.84126	4.86449	5.08104	4.90626	5.56563	4.90102	4.92919	4.96167
1560614_at		5.37312	5.36482	5.65709	5.36514	5.50249	5.47656	5.44269	5.37069	5.4761	5.44443	5.38414	5.83704	5.55699	5.56464	5.58965	5.46221	5.49468	5.44939	5.47442	5.61094	5.48385	5.39692	5.3626	5.35002	5.39818	5.67394	5.55098	5.47015	5.43195
1560615_a_at		5.61559	5.63817	5.76792	5.68535	5.57666	5.68036	5.66396	5.47708	5.56996	5.56786	5.67405	5.48833	5.73155	5.69989	5.77963	5.57183	5.66802	5.57946	5.63945	5.55924	5.62106	5.65141	5.80563	5.74756	5.74483	5.82241	5.93204	5.64221	5.85938
1560618_at		6.5604	6.69537	6.43761	6.56271	6.6806	6.47407	6.49054	6.44601	6.48434	6.48058	6.31695	6.30664	6.27386	6.6269	6.73004	6.47721	6.45888	6.53558	6.63034	6.32352	6.50791	6.48595	6.29373	6.45281	6.61788	6.8051	6.55343	6.6717	6.58777
1560621_at		5.97329	6.08875	5.84805	6.0055	5.81357	5.9946	6.04593	5.96554	5.90169	5.91831	5.97305	5.9972	5.98375	5.81367	6.21279	6.05813	5.83464	6.18313	5.99403	5.92028	6.1301	5.96597	5.96536	6.19016	6.03891	5.96554	5.80457	5.88432	6.22743
1560622_at		8.60268	9.69176	10.5241	10.2734	10.1349	10.4332	10.8242	10.308	9.69503	9.66408	9.77877	9.34451	9.39705	9.53556	10.0348	10.6094	8.98461	8.86017	9.77665	9.94049	9.44791	9.31072	9.21481	10.1628	8.47885	10.1675	10.6347	11.0644	9.5053
1560630_at		7.61744	7.67232	7.45962	7.48754	7.61598	7.71222	7.49082	7.60481	7.37096	7.84435	7.64501	7.96799	7.52645	7.78645	7.69935	7.52451	7.97103	7.67085	7.63625	7.78929	7.61374	7.77187	7.55727	7.88805	7.67253	7.70442	7.68666	7.45738	7.61071
1560639_at		6.93161	7.07356	6.73012	6.95869	6.79446	6.96724	6.69653	6.77415	7.05491	7.0788	6.93031	7.15265	6.90087	6.9819	7.18776	7.03312	7.07938	7.0878	6.85956	7.09254	6.92669	6.94772	7.01027	7.20222	7.00042	6.96748	6.93387	6.83278	6.94772
1560642_at		4.57069	4.27487	4.46537	4.3848	4.37969	4.3541	4.3913	4.45814	4.19309	4.39289	4.26297	4.56012	4.15507	4.35743	4.53282	4.4826	4.28917	4.90433	4.66505	4.59218	4.62315	4.32368	4.40557	4.29812	4.44913	4.53223	4.39884	4.28835	4.28751
1560643_x_at		4.45409	4.46985	4.42309	4.29529	4.56805	4.35837	4.30348	4.63853	4.27332	4.38411	4.48648	4.61901	4.099	4.27444	4.38443	4.37261	4.23528	4.53807	4.38619	4.2239	4.43322	4.48555	4.28979	4.25731	4.27107	4.72572	4.38938	4.14324	4.19006
1560678_at		5.02099	4.92196	4.93179	4.90831	4.90791	4.85197	4.75877	4.83777	5.03096	5.10474	4.85829	5.03486	4.94882	4.95425	4.75864	4.98604	4.9418	4.93122	4.85749	4.9264	4.94847	4.82211	4.96869	5.09655	4.89831	4.87758	4.8025	4.94428	4.85829
1560680_at		7.50583	7.06667	7.3746	7.43491	7.68096	7.33359	7.02261	7.41328	7.12441	7.16442	7.4798	6.5192	7.25168	6.65882	8.05544	7.01842	7.58066	6.94142	7.03589	7.22321	7.00667	7.5792	7.43566	7.27296	7.50543	6.68068	7.96254	7.81394	7.46911
1560721_at		4.95319	4.596	4.93084	4.80975	5.06983	5.80335	4.78332	4.97322	4.82286	4.37207	4.81687	4.65012	4.91303	4.53987	4.50224	4.8641	4.76988	5.10245	4.84898	4.78935	4.53554	4.92808	4.76294	4.65771	4.677	4.71884	5.42158	4.78004	4.98974
1560728_at		5.0346	4.9969	4.7348	4.80081	4.78999	5.14126	4.70782	4.91787	5.1034	4.93208	4.85642	5.02305	4.7395	4.73842	4.80949	4.68725	4.87434	4.57657	4.82428	4.89274	4.75458	5.94398	4.83427	4.87174	7.43937	4.7982	4.67267	4.9154	4.81996
1560738_at		5.83018	5.244	5.5784	5.22181	6.0538	4.98908	6.12747	5.0519	4.95917	4.94753	6.68188	5.58965	4.90021	5.4062	5.19087	5.22823	5.31304	5.30948	5.56441	4.88924	5.5907	5.19884	5.00078	5.01768	5.7945	5.07288	5.78114	6.18844	5.26791
1560739_a_at		5.26213	4.17173	5.19787	4.50887	6.08414	4.30519	5.88826	4.44391	4.08471	4.18702	5.92082	5.27255	4.34057	4.68541	4.31621	4.79794	4.14468	4.3681	4.64595	4.30816	5.07211	4.51383	4.48221	4.34639	5.20928	4.13292	4.77106	5.77074	4.67671
1560744_at		6.1094	6.05545	5.84116	6.01211	5.86083	6.02412	5.98082	5.95644	5.96667	6.00665	5.87914	5.93242	5.89785	5.99236	6.05893	6.11393	5.81324	5.98009	5.92135	5.85546	5.79349	5.92098	6.11355	6.13415	6.25856	6.11446	6.07245	5.97246	5.90797
1560745_at		3.95839	4.00669	3.90167	4.02739	3.99292	4.00601	4.09782	4.01736	4.02608	3.99531	3.88534	3.8451	3.98049	3.87182	3.96785	4.0557	4.09066	4.01585	4.05495	4.13894	4.135	4.03098	4.11464	3.99669	3.96068	3.97404	3.88601	3.91463	3.98017
1560747_at		5.87529	5.72396	5.91648	5.81629	5.89747	6.42261	6.28293	5.71519	5.77298	5.8825	5.79717	5.59578	5.7121	5.99119	5.82069	6.98498	6.47495	5.79942	5.83822	6.08606	6.01443	6.03131	5.90406	6.02453	5.91154	5.85316	5.97438	5.53563	5.76342
1560748_at		3.69008	3.90251	3.78537	3.70384	3.86988	3.84808	3.92049	3.66316	3.80527	3.80639	3.77806	3.79381	3.72431	3.7819	3.81448	3.81448	3.86461	3.90938	3.9173	3.82632	3.91876	3.76298	3.83605	3.83705	3.79332	3.92847	3.81189	3.86413	3.78568
1560753_at		6.14985	6.68826	6.86273	6.23259	6.7008	6.69555	6.54849	6.44779	6.43815	6.7763	6.64186	6.97671	6.63034	6.58696	6.54595	6.571	6.83701	6.82125	6.32561	6.58102	6.62114	6.72047	6.51831	6.61098	6.84624	6.52166	6.52782	6.31034	6.44994
1560755_at		4.4824	4.77247	5.26702	4.38247	4.82739	4.91303	5.19178	4.92064	4.33229	4.58919	4.4691	5.02901	4.43322	4.52361	4.43337	4.63448	4.53393	4.32076	5.25577	4.47065	4.5687	4.41251	4.34923	4.61128	4.48361	5.33394	4.62372	4.44836	4.65349
1560756_at		4.57103	4.5133	4.80418	4.21454	4.63913	4.49588	4.54595	4.5262	4.52261	4.36997	4.49295	4.38642	4.40652	4.38871	4.49621	4.32125	4.35911	4.32434	4.39525	4.2107	4.31972	4.36137	4.28166	4.26972	4.43199	4.77721	4.40786	4.28305	4.45323
1560758_at		4.23892	4.17881	4.09412	4.2441	4.17765	4.56497	4.36119	4.36568	4.27143	4.13701	4.52651	4.36367	4.15584	4.10454	4.40548	4.02423	4.1671	4.17462	4.0311	4.19667	4.31129	4.17015	4.20014	4.06307	4.03421	4.0922	4.29924	4.09866	4.23968
1560763_at		7.72064	6.84611	7.63044	7.26409	7.22451	9.64365	9.0675	8.33813	7.53759	7.48176	7.39148	6.98825	7.1747	6.49552	7.96464	6.91446	5.89931	6.56148	7.6868	7.47773	7.79189	7.29022	8.01715	6.46146	6.90113	7.48448	7.9084	7.20346	6.75762
1560769_at		4.74194	4.67595	4.87289	4.60611	4.68295	4.71537	4.70458	5.20863	4.6817	4.63154	4.99638	4.50026	4.7951	4.58287	4.65363	4.5334	4.58228	4.54568	4.9264	4.56906	4.54704	4.5866	4.65771	4.4691	4.5941	4.63913	4.69317	4.75279	4.73842
1560771_at		5.08917	4.90218	4.95	4.88446	5.11314	5.00499	5.02448	4.94351	4.94036	5.07133	5.0005	5.42084	4.89463	4.90113	4.77493	4.97452	4.93873	4.87967	5.06347	5.10383	4.97226	5.07133	5.04225	4.9307	5.0466	5.12953	4.93098	4.99075	4.81797
1560772_a_at		4.48555	4.50887	4.46163	4.43293	4.48935	4.3869	4.4033	4.3647	4.5669	4.4683	4.4013	4.40711	4.41195	4.39759	4.37223	4.54184	4.27813	4.45323	4.48868	4.48469	4.40711	4.35143	4.38278	4.31763	4.39791	4.39259	4.4218	4.42832	4.36727
1560774_at		7.56977	7.73359	10.4285	7.47388	8.28909	7.19597	7.50385	7.9992	8.04845	8.40875	8.46672	8.75316	8.2538	7.06707	7.56337	8.08005	7.53985	8.95454	8.73442	8.00735	7.46042	7.55801	7.09163	7.46096	7.65216	9.03368	9.28184	7.8924	7.90264
1560775_at		4.20474	4.31436	4.45936	4.65374	5.34786	5.21024	4.57657	4.91927	4.50724	4.11573	4.79845	4.49204	4.5009	4.58071	4.36173	5.21087	4.84761	4.8641	4.20433	4.90732	4.88335	5.62824	4.52425	4.48868	4.30835	4.63989	5.00664	4.10547	4.17579
1560776_at		6.5502	6.09753	7.58569	7.18802	7.0963	6.97759	6.86524	7.63539	6.98088	6.58766	6.70767	6.1934	7.61423	6.24901	6.27188	7.83665	6.54206	7.03442	6.74426	7.14137	6.59496	6.25422	6.82951	6.77868	6.2897	6.27324	6.30419	6.50327	6.90716
1560782_at		6.62363	7.09796	6.45245	6.62947	6.26656	6.70327	6.40205	6.16163	6.49393	6.39957	6.56307	6.54883	6.33092	6.30156	6.23855	6.27377	6.39146	6.71618	6.53533	6.31377	5.74751	6.56171	6.44988	6.67895	6.64537	6.74481	6.70994	6.57129	6.38133
1560784_x_at		5.78301	6.43426	5.52176	5.70008	5.61223	5.78046	5.53209	5.54141	5.55119	5.5968	5.49667	5.94584	5.45052	5.58236	5.7056	5.37709	5.75669	5.5772	5.65633	5.87049	5.48593	5.58466	5.55924	5.9436	5.54286	5.869	5.62305	5.63552	5.42932
1560792_at		5.05272	5.02295	5.29221	5.55464	5.09205	5.04161	5.11219	5.02448	5.16122	5.36084	5.05929	4.94863	5.37129	5.04116	5.14066	5.16083	5.22086	4.76294	4.84761	5.04225	4.81026	5.0054	5.3741	4.92989	5.05898	5.0045	5.31951	5.21937	5.38495
1560798_at		5.37038	4.74387	6.03537	4.80699	6.32187	6.17102	5.28296	6.0363	4.98619	5.20876	4.80507	5.07227	5.09766	4.21603	4.70484	4.48748	5.00652	5.64002	5.1634	5.29713	4.92564	4.58887	5.14346	4.91727	5.14578	5.86182	5.746	4.62539	4.87997
1560800_at		3.90874	3.84859	3.78761	3.77006	3.82376	3.80042	3.73853	3.70048	3.81949	3.86788	3.90612	3.82131	3.70262	3.78933	3.82249	3.84585	3.71116	3.81685	3.79162	3.81311	3.90211	3.75804	3.84227	3.82131	3.81663	3.81663	3.82684	3.82276	3.9336
1560813_at		6.00833	4.89263	6.64775	6.9236	4.75194	9.11824	7.06614	4.68491	7.01547	5.38613	7.25446	4.56419	7.16919	5.86202	5.75134	6.20195	7.06234	4.89186	4.95702	6.91262	6.58092	7.39606	7.28916	5.18368	4.84083	7.9888	8.40747	6.51497	5.64985
1560817_at		5.65006	6.15647	6.12408	6.14831	6.00427	6.33565	6.13099	5.9184	6.10948	5.75399	6.14003	6.05328	6.1526	6.25746	6.0215	6.37191	6.31939	6.52815	5.76723	5.95876	6.08962	6.14188	6.00992	6.03881	5.97819	6.07668	6.20818	5.87237	6.03286
1560855_at		7.17632	7.42232	7.1281	7.11522	7.05636	7.21755	7.15695	7.11194	7.25239	7.17746	7.38713	7.26347	7.30945	7.37227	7.32514	7.35637	7.22733	7.43937	7.16702	7.29346	7.16246	7.22523	7.18219	7.10976	7.53471	7.41184	7.36737	7.02982	6.94981
1560859_at		5.86173	4.00926	3.87057	4.02594	3.96167	6.45678	4.67712	5.02574	4.52651	3.97617	4.33229	4.4278	4.22454	4.00437	4.24545	5.49959	4.29031	10.6134	4.22734	4.3285	4.1352	5.51699	5.66713	4.18978	3.93477	3.97085	3.92412	4.17236	4.09641
1560863_a_at		5.33192	5.69216	5.79399	5.52695	5.70858	5.59533	5.56765	5.63019	5.69067	5.44163	5.41758	6.36358	5.75972	5.81629	5.75101	5.71329	5.80895	5.70695	5.66823	5.66937	5.78646	5.50794	5.60225	5.81045	5.62908	5.79246	5.65238	5.42692	5.55492
1560864_at		4.49858	4.24967	4.61482	4.30673	4.39095	4.30466	4.50657	4.36104	4.42464	4.37389	4.21653	4.12995	4.41413	4.46492	4.39079	4.34675	4.38247	4.26214	4.36821	4.54613	4.54813	4.29655	4.39095	4.32679	4.41979	4.37159	4.41601	4.38888	4.43322
1560865_a_at		4.12495	4.30958	4.11446	4.22919	4.21571	4.25875	4.21493	4.04487	4.24131	4.2969	4.17173	4.24027	4.22496	4.44447	4.32801	4.21884	4.21957	4.54942	4.13836	4.12425	4.08026	4.15169	4.18683	4.29511	4.11553	3.99827	4.38888	4.10741	4.24712
1560867_a_at		5.01373	4.83242	4.92196	4.95015	4.97773	5.04671	5.07534	4.91562	5.01258	5.04267	5.073	5.47916	5.15253	5.13586	4.95425	4.86126	5.11438	5.36365	4.96238	4.89678	4.99944	5.02464	4.98186	4.96384	5.17183	5.12301	5.16585	5.12772	5.03575
1560868_s_at		8.52247	8.76044	8.56339	8.67499	8.51419	9.06151	8.73992	8.60132	8.63716	8.84493	8.76297	9.21401	8.85269	8.74864	8.91647	8.62648	8.86638	9.22697	8.70685	8.67519	8.91131	8.7349	8.70903	9.06953	8.90402	9.09356	8.61358	8.60141	8.77811
1560869_a_at		4.80841	4.8578	5.14077	4.84536	4.79754	6.23267	6.55168	4.56723	5.29062	4.52376	5.51003	4.33383	4.57597	5.02618	4.53006	5.16516	4.59392	4.55144	4.60785	4.33417	4.6497	4.24062	4.70918	5.04955	4.81026	4.88797	4.96998	6.06395	4.73056
1560870_a_at		6.6562	6.81004	6.53099	6.66781	6.88398	6.87468	6.83087	6.6158	6.72628	6.76338	6.77823	6.66532	6.8838	6.72126	6.73894	6.77934	7.05846	6.95074	6.60769	6.74839	6.72195	6.8853	6.6562	6.78968	6.74985	6.93289	6.86615	6.79201	6.49502
1560871_a_at		6.07121	6.23818	6.24715	6.39831	6.25588	6.62892	6.69124	6.2992	6.49492	6.26535	6.34728	6.52869	6.39775	6.35123	6.32332	6.22067	6.82778	6.35078	6.22911	6.34085	6.3318	6.21288	6.552	6.55891	6.12514	6.34912	6.40998	6.33602	6.3269
1560872_at		5.57402	5.59613	5.35112	5.67981	5.52783	5.61704	5.46602	5.37952	5.66921	5.58965	5.38495	5.23909	5.45168	5.62864	5.46514	5.64863	5.52199	5.60533	5.50917	5.72201	5.54968	5.44544	5.53123	5.75866	5.60871	5.8219	5.34356	5.60758	5.68806
1560877_a_at		5.29983	6.2831	5.36633	5.18339	5.42845	5.49595	5.27226	5.28042	5.32957	5.26526	5.58628	5.86581	5.52885	5.36863	5.43859	5.38027	5.4303	5.68576	5.26647	5.17269	5.40735	5.27064	5.24124	5.23177	5.54198	5.33646	5.38529	5.27526	5.30833
1560887_a_at		5.37904	5.1585	5.60013	5.62498	5.73105	5.72038	5.47466	5.58661	5.43964	5.331	5.37555	6.01454	5.43259	5.02714	5.34525	5.53891	5.1351	5.42453	5.80994	5.4814	5.42142	5.42831	5.33128	5.40139	5.34292	5.54552	5.50614	5.32443	5.65882
1560888_x_at		4.25562	4.21681	4.21359	4.23286	4.19266	4.27444	4.28095	4.26483	4.27644	4.33706	4.3286	4.57938	4.14637	4.10534	4.15435	4.19683	4.12347	4.35536	4.33832	4.42196	4.34581	4.19527	4.229	4.17918	4.20822	4.47301	4.38462	4.10756	4.26937
1560889_a_at		4.79883	4.61067	5.06603	4.83484	4.96731	4.9848	4.75052	4.78052	4.87813	4.71591	4.78064	4.91061	4.96065	4.91044	4.86691	4.65259	4.76478	4.76431	4.66047	4.96517	4.68509	4.84453	4.68975	4.81287	5.09262	4.69113	4.79794	4.64217	4.89221
1560893_at		4.97768	4.78593	4.94741	4.79047	4.75583	4.73372	4.74889	4.65185	4.90695	4.76961	4.8064	4.72013	4.76859	4.84014	4.76294	4.71352	4.66855	4.92975	4.81163	4.79117	4.69505	4.77993	4.77164	4.64407	4.76681	4.8628	4.82839	4.87871	4.61869
1560896_a_at		6.47832	6.89925	6.70675	6.73414	6.65282	6.72171	6.84645	6.7207	6.48643	6.77638	6.73246	6.6518	6.57561	6.63917	6.87285	6.47838	6.78779	6.90697	6.89175	6.78116	6.75927	6.76972	6.80578	6.87965	6.70675	7.05912	6.63532	6.64757	6.65147
1560899_at		3.8821	4.08097	3.84953	3.997	4.04308	3.9853	3.9388	3.92205	3.92329	4.08241	3.93674	3.9402	3.92027	3.96611	4.0296	3.91707	3.94176	4.22528	3.9339	3.91959	4.09885	3.95228	3.99382	3.93339	3.84227	3.96785	3.98603	3.95578	3.93847
1560900_a_at		4.24866	4.30115	4.20699	4.27094	4.2213	4.30769	4.20902	4.28723	4.08536	4.2495	4.2265	4.12659	4.24027	4.29031	4.16915	4.09689	4.30873	4.07551	4.17132	4.12798	4.11155	4.35487	4.15858	4.17068	4.25912	4.13376	4.12495	4.26483	4.17559
1560901_at		6.89199	7.0491	6.9723	6.93289	7.05157	7.02436	7.06326	6.92516	6.89592	7.06215	7.04387	7.23694	7.03276	7.06817	7.08297	6.9233	6.97644	7.23355	7.01697	7.01477	7.04253	7.08427	7.18683	7.17606	7.18914	7.08427	6.96974	6.97041	6.89823
1560903_at		6.64928	7.25803	6.50927	6.67907	6.90761	6.53282	6.8406	6.52624	6.73829	6.73143	6.82702	7.1679	6.80452	6.79226	6.67642	6.62534	6.94948	7.01201	6.90584	6.68638	6.8377	6.77167	6.65907	6.61229	6.80165	6.68656	6.88689	6.57393	6.52553
1560905_at		5.71079	5.90959	5.50828	5.60269	5.58678	5.5966	5.45533	5.59495	5.76981	5.74877	5.61354	5.74003	5.72406	5.61398	5.68067	5.64914	5.86683	6.00722	5.543	5.5879	5.65652	5.6918	5.61103	5.64199	5.68787	5.62419	5.68629	5.63157	5.47466
1560906_at		5.09375	4.90653	5.11469	4.97821	5.69476	4.95573	4.88884	4.95561	5.18016	5.1843	5.83507	4.76329	5.38903	5.11811	4.88117	5.12004	4.96918	4.95282	4.83208	5.19425	4.97897	4.73857	5.01839	4.99474	4.94824	4.96853	5.45377	5.39545	4.91135
1560908_at		8.46458	8.66907	8.77069	8.55108	8.67049	8.85269	8.54879	8.55898	8.5715	8.66167	8.60661	9.17843	8.66261	8.56156	8.69753	8.62733	8.67813	8.80603	8.67287	8.60715	8.93404	8.62181	8.65288	8.72922	8.54479	9.08662	8.58397	8.46697	8.64609
1560909_x_at		4.91408	4.92001	5.33925	4.97364	5.18574	4.99273	4.98962	5.06384	4.88924	5.0502	4.93806	5.75417	4.95917	4.84749	5.00295	4.94428	4.81059	4.72675	5.04926	5.09072	5.14077	4.90113	5.01258	4.99107	4.9653	5.28515	5.10273	4.7951	5.05966
1560913_at		6.12776	5.89799	5.92519	6.08806	6.07965	6.03912	6.04858	6.25475	5.88692	6.05813	6.12467	6.27718	5.9891	6.06913	6.1622	5.90895	6.23162	6.27128	6.20714	5.91711	6.33775	6.11518	5.97446	6.37887	6.06366	6.29948	5.93219	6.04438	5.94414
1560917_at		6.32261	6.50814	6.94531	6.19425	6.56426	6.9903	6.67828	6.87228	6.35862	6.42222	6.29706	6.64389	6.26428	6.06737	6.28138	6.15805	6.29446	6.89507	6.79297	6.83102	6.09487	7.31217	6.40919	6.20546	6.55309	6.65511	6.91937	6.57375	6.52782
1560918_at		4.14918	4.06782	4.2423	4.1198	4.13221	4.10375	3.99827	4.10547	4.16607	4.08588	4.00852	4.12659	4.07392	4.0823	4.25311	4.02115	4.11389	4.05806	4.14918	4.2493	4.12973	4.06385	4.13937	3.94666	4.06003	4.12425	4.14655	4.10454	4.05633
1560924_at		5.73819	6.28274	6.01923	6.11606	5.86867	5.83572	6.12489	5.86694	6.03981	6.1948	6.15849	6.12127	6.15716	6.11309	6.04076	6.00793	6.02979	6.19861	5.97272	6.02949	6.34137	6.32392	6.06189	5.94506	6.2047	6.29549	5.90971	6.20616	5.82326
1560926_at		6.1937	5.66023	7.10888	6.91511	6.84256	7.97295	7.24098	6.97945	6.45164	6.46555	6.4867	7.14374	6.94974	6.52424	6.47063	6.58047	6.45273	6.25651	6.33414	6.62298	6.37264	6.43228	6.78607	6.09908	7.13301	6.3542	7.53435	6.90761	7.40916
1560929_at		4.04873	4.41501	4.16066	4.23183	4.1486	4.02641	4.14818	4.20997	4.0617	4.2301	4.14344	4.0725	4.1352	4.15651	4.26175	4.26352	4.04308	4.09096	3.99111	4.1402	4.27796	4.20379	4.02074	4.10009	4.37064	4.28723	4.26445	4.35779	4.02942
1560946_at		4.86083	5.0798	4.75311	5.1585	4.97148	4.89417	4.80182	4.61906	4.9418	5.05756	4.9333	5.20554	4.83712	4.79963	5.31588	5.07118	5.12497	5.17837	5.09991	5.08755	4.78142	4.90327	5.16855	4.96818	4.97695	5.26293	5.01072	4.88996	4.94764
1560952_at		5.91784	6.16777	5.82374	5.87568	5.9449	5.81582	5.88054	5.82346	6.09982	6.05209	5.7969	5.97186	5.97561	6.18194	6.10047	5.93948	5.98276	6.01443	6.04001	5.97212	5.91849	5.94816	5.79172	6.20515	6.2275	5.78406	6.3836	6.01417	5.92874
1560955_at		6.14404	5.9503	6.05255	6.00032	6.05407	5.95355	6.0162	5.96469	6.02592	6.08558	5.96131	5.78671	5.98694	6.02816	6.20556	6.1282	5.84941	6.344	6.01072	6.11178	6.08673	6.04838	6.01673	5.84731	6.20651	6.08939	5.89085	6.07113	6.18303
1560959_a_at		3.94521	3.80694	3.84624	3.82762	3.785	4.12777	4.06326	3.81507	3.79544	3.78259	3.86913	4.07646	3.87027	3.86835	3.90013	3.81685	3.88788	3.83891	3.83582	3.98285	4.14729	3.79184	3.85324	3.76833	3.7801	4.15773	3.83967	3.82462	3.72689
1560960_at		5.14857	4.70458	5.03678	4.80009	5.08666	5.18505	4.6969	4.94695	4.94729	5.09973	5.04776	4.72358	4.83096	4.83869	4.89707	4.92274	4.85082	4.80928	4.92183	4.93368	4.59148	4.91161	5.05898	4.95782	4.93389	4.77193	4.68444	4.7971	4.94669
1560962_at		4.10213	4.21393	3.99856	4.01979	3.96808	4.06868	3.81949	4.00883	4.1843	4.18296	4.39145	4.03576	3.94906	3.81603	4.04832	3.85503	3.9336	4.10722	3.99905	4.03692	4.09412	3.95339	3.91083	3.95164	4.08726	4.20418	4.49473	3.98233	4.03844
1560964_at		5.8057	5.7609	5.78968	5.69256	5.93033	5.93603	5.70933	5.92526	5.71793	5.85546	5.98329	5.94333	5.84377	5.73121	5.80094	5.9519	5.84116	6.10358	5.76477	5.88755	5.89881	5.8579	5.85375	5.94933	5.89167	5.86075	5.68301	5.77588	6.08634
1560966_at		6.22432	6.34077	6.00633	5.85159	6.15982	6.08858	6.00028	5.92059	6.16332	6.11868	5.89931	6.37733	6.10142	6.14631	6.08028	6.13949	6.14051	6.54899	6.27718	6.01426	6.2344	6.15325	6.25662	6.24236	6.43845	6.50583	5.95951	6.15535	6.21261
1560968_at		7.36865	7.56568	7.43162	7.32612	7.34326	7.40432	7.39049	7.10683	7.33988	7.40585	7.31529	7.32405	7.42898	7.12512	7.45983	7.41468	7.51797	7.59611	7.39865	7.36246	7.3839	7.59804	7.26427	7.60721	7.41441	7.36051	7.31529	7.49046	7.26725
1560971_a_at		6.36656	6.25568	5.90415	6.23244	6.10656	6.03094	6.13625	6.06457	6.10394	6.24522	6.31452	6.32618	6.26173	6.26786	6.21456	6.2808	6.25348	6.39142	6.21087	6.0014	6.07094	6.61987	6.16577	6.18003	6.26807	6.36647	6.04721	6.24433	6.09153
1560973_a_at		4.34842	4.09129	4.47404	4.10607	3.94059	4.21637	4.53929	4.07372	4.01849	4.40942	3.91827	4.04851	4.07117	4.33169	3.95108	3.99591	5.18056	4.00038	4.0113	4.21149	3.98654	4.21512	4.14671	3.98944	4.15742	4.07479	4.16692	4.13583	3.97421
1560978_at		6.82199	7.0268	7.06746	6.80409	7.0335	7.28028	6.99903	7.05504	7.09457	7.16274	7.14554	7.43343	6.99526	6.83278	7.05929	7.1205	7.09182	7.43127	7.15668	7.05318	7.17668	7.03312	6.90004	7.2189	6.94018	7.07233	7.07802	6.91279	6.92875
1560979_a_at		4.21737	4.09921	4.21991	4.16747	4.04662	4.51874	4.32549	4.16635	4.23266	4.11493	4.25394	4.1833	4.13328	3.99412	4.28113	4.1043	4.20874	4.28736	4.20399	4.38997	4.14985	4.57624	4.79609	4.21571	4.25619	4.18092	4.2191	4.19101	4.20389
1560980_a_at		3.76719	3.71833	3.6496	3.72925	3.77644	3.68199	3.73981	3.64689	3.69578	3.75034	3.77117	3.6681	3.63324	3.71781	3.748	3.79059	3.8241	3.84585	3.78357	3.78798	3.66316	3.72813	3.79412	3.70281	3.71228	3.79694	3.64433	3.84612	3.73334
1560982_at		7.93448	7.67797	7.8502	7.193	9.57307	8.55276	8.04431	8.30366	8.31276	8.12003	8.5299	7.51369	7.88926	7.69583	8.08403	7.83198	7.46346	7.63388	7.24797	8.53168	7.77683	7.73258	7.16362	6.93949	7.89344	8.50644	8.17448	9.29749	8.59998
1560986_a_at		7.17262	7.34709	7.34586	6.92658	6.95039	7.95885	7.527	7.51866	6.95673	7.36547	7.22451	7.08788	7.1379	6.82132	7.09414	7.13554	7.38829	7.45675	7.11775	7.12733	7.04903	7.7873	7.28735	7.18043	7.07097	7.23739	7.14164	7.14718	7.40056
1560987_a_at		5.13196	4.78842	5.12893	4.98242	5.11048	4.98009	4.886	5.14311	4.81091	4.93506	4.94903	5.27804	4.97807	4.94612	5.01322	4.91282	5.15394	5.15626	4.92385	4.89807	4.86676	5.01322	4.95735	4.99391	5.07647	5.01526	5.1437	4.81537	5.00633
1560989_at		3.99637	4.07101	4.00552	3.86168	3.74469	3.9731	4.04968	4.00119	3.98808	4.07635	3.90792	3.90351	3.94548	4.00412	3.99931	3.86245	3.93788	4.06782	4.02942	4.01781	3.99506	4.00256	3.92027	4.02184	4.03437	3.99976	3.97421	3.96236	4.00185
1560990_a_at		4.19049	4.03594	4.10289	4.00926	4.14781	4.19376	4.18152	4.42093	4.13701	4.15952	4.10354	3.98101	4.1573	3.88148	4.11474	4.01944	4.05191	3.8864	4.29812	4.18857	4.03195	4.13236	4.1099	4.44095	4.11586	4.04418	4.13043	4.02847	4.20118
1560995_s_at		6.50993	6.63581	6.41356	6.65842	6.44409	6.55848	6.58479	6.46308	6.58232	6.5547	6.53568	6.74097	6.72446	6.51088	6.73956	6.64301	6.66108	6.58686	6.56255	6.31536	6.45725	6.47665	6.55419	6.90339	6.52319	6.50845	6.54058	6.55834	6.55876
1560996_at		3.84859	4.03277	3.90167	3.94334	3.93992	3.8399	3.93046	3.93233	3.8492	4.12567	3.96167	4.29709	3.82789	3.82276	3.91083	3.86109	3.80694	4.19527	3.96941	3.87671	3.99273	3.92701	3.89418	3.8126	3.96216	4.04433	3.73529	4.00633	3.87082
1560997_at		3.55804	3.49293	3.53806	3.65919	3.57765	3.55523	3.62031	3.50523	3.48492	3.63639	3.50016	3.52766	3.4378	3.50931	3.57882	3.54647	3.64809	3.64433	3.55951	3.57765	3.4378	3.47048	3.57092	3.65113	3.53409	3.50931	3.55067	3.57337	3.62714
1560998_x_at		3.61058	3.50523	3.51535	3.64639	3.57337	3.65744	3.50931	3.60528	3.60528	3.55067	3.51535	3.47048	3.64192	3.60389	3.60005	3.51912	3.66492	3.56517	3.69517	3.56644	3.52177	3.62212	3.59715	3.73563	3.58555	3.47048	3.63801	3.56361	3.57641
1560999_a_at		5.49053	3.868	3.86835	3.91228	3.90351	4.31996	4.72388	5.82865	3.83287	4.04345	4.10741	4.28358	3.9731	4.15413	3.88376	4.64675	4.38728	5.85344	5.05133	3.95434	4.06003	4.39179	3.87256	4.04326	5.13586	3.813	4.08799	4.04617	4.64444
1561000_at		6.21358	6.98771	6.44136	6.48506	6.67397	6.80839	6.89846	6.42741	6.41578	6.59124	6.58657	6.70529	6.55368	6.8798	6.77618	6.71929	6.84916	7.37051	6.63323	6.54389	6.69519	6.77034	6.49415	6.76532	6.69095	6.67803	6.75819	6.58065	6.46117
1561002_at		5.32521	5.07703	5.28556	5.54262	5.3417	5.74288	5.91121	5.49928	5.35588	5.36598	5.12316	6.07824	5.28171	5.30716	5.26343	5.42464	7.15903	6.11502	5.55227	5.59444	5.45292	6.19861	5.84805	5.31177	5.3077	5.24383	5.1128	5.254	5.15825
1561003_at		4.23276	4.18889	4.43183	4.16586	4.19309	4.33192	4.13349	4.19847	4.26859	4.21744	4.20796	4.13976	4.27075	4.35877	4.1999	4.18206	4.21307	4.23226	4.27444	4.26916	4.27249	4.30554	4.37647	4.096	4.40697	4.14507	4.096	4.18978	4.22208
1561006_at		5.33153	5.46061	5.77827	5.65206	5.6089	5.52412	5.55343	5.82601	5.60077	5.59613	5.61519	5.66603	5.59362	5.77698	5.51473	5.53085	5.5368	5.39164	5.46668	5.74811	5.69236	5.51688	5.52749	5.4166	5.72266	5.66684	5.8097	5.61676	5.61041
1561012_at		5.29369	5.55174	5.49254	5.42623	5.36872	5.6213	5.34183	5.37224	5.44718	5.4261	5.43792	5.97212	5.41094	5.55435	5.45781	5.62509	5.49343	5.72456	5.66471	5.45473	5.55793	5.49365	5.30743	5.65238	5.52245	5.42488	5.52514	5.3779	5.3038
1561014_at		6.17263	5.98062	6.02489	5.80703	6.07566	6.08432	5.90055	6.07259	5.82405	6.03836	6.07151	6.30294	6.21883	6.13981	6.01605	6.11297	6.50015	6.15194	6.099	6.01028	5.96106	6.14163	5.91562	6.02065	5.98623	6.02989	6.02825	5.99708	5.89342
1561015_at		7.05895	6.86958	7.20448	7.22202	7.44936	7.29031	7.02377	7.19096	7.29903	7.37002	7.40378	7.19634	7.23015	6.71056	6.91596	7.13197	7.21726	7.05014	7.17065	7.18235	6.73027	6.94996	6.73276	7.15035	7.03221	7.10555	7.29415	7.28394	6.7083
1561016_at		4.04705	4.04085	4.11474	4.29314	4.17817	4.0557	4.15086	3.97085	4.09182	4.19122	4.24809	4.06122	4.07736	4.02942	4.1784	4.07762	3.94149	4.26711	4.30432	4.24183	4.07977	4.08641	4.07977	4.12957	4.17306	4.10756	4.04308	4.2084	4.00852
1561017_at		4.89662	4.64865	4.75194	4.74666	4.82539	4.9688	4.98214	5.39056	4.96965	4.69401	5.36798	5.37547	4.88826	4.80764	4.74519	4.77913	4.85297	5.17269	4.81619	4.96144	5.03678	4.95454	5.03054	4.93683	4.89822	4.76734	5.12685	5.03399	4.71838
1561018_at		5.63109	5.62003	5.96294	5.38105	5.81728	6.16036	5.95	5.70868	5.82138	5.8226	5.69193	6.16817	5.77993	5.74533	5.77089	5.90117	5.62473	6.76556	5.93242	5.55829	5.64945	5.67469	5.69224	5.69067	6.14524	5.4891	5.91052	5.72821	5.71272
1561019_at		7.89719	8.13352	7.62325	7.96004	7.79923	8.14887	7.97013	7.84956	7.94171	8.0555	8.1117	8.62524	8.16251	8.02844	8.30496	7.97678	8.21779	8.33422	8.00574	8.05197	8.1767	8.15154	8.09346	8.23802	8.19345	8.38709	8.00113	7.9937	7.98371
1561034_at		5.52581	5.7577	5.52732	5.34235	5.58481	5.4739	5.82363	5.69864	5.65633	5.59768	5.77043	5.77993	5.84594	5.68544	5.67384	5.62295	5.59651	5.85622	5.51951	5.55979	5.51239	5.92233	5.66132	5.855	5.7275	5.84384	5.55818	5.59495	5.45204
1561052_s_at		5.43463	5.77549	5.6829	5.67479	5.64945	5.81542	5.72718	5.48921	5.74171	5.8958	5.75573	5.66985	5.70482	5.75645	5.94241	5.73141	5.81915	5.77559	5.55143	5.73121	5.83077	5.72984	5.57962	5.93162	5.78516	5.7948	5.67577	5.7311	5.73554
1561053_at		4.52783	4.7139	4.7774	4.7282	4.71078	4.87741	4.69126	4.73797	4.70104	4.76339	4.55097	4.75794	4.99784	4.7105	4.90859	4.55406	4.68989	4.85593	4.74565	4.85323	4.87825	4.68677	4.78842	4.67039	4.96029	4.59775	4.56087	4.7774	4.66737
1561056_a_at		6.43344	6.10427	6.60571	6.12325	6.1222	6.18517	6.07059	6.28194	6.49667	7.10325	7.58857	6.18784	6.31513	6.37223	6.14083	6.25678	6.23739	6.21224	6.41316	6.06163	6.18867	6.23818	6.50577	5.99173	6.21083	6.13318	6.47864	6.50243	6.61769
1561058_at		5.76202	6.10427	5.88154	5.70739	5.88826	5.75958	5.92894	5.77672	5.78257	5.96033	6.06892	5.96536	6.01923	5.79377	6.00698	5.87372	6.02136	6.36673	5.78096	6.20824	6.13476	5.82294	5.9428	5.7169	5.61375	5.75481	5.8373	5.88088	5.7577
1561064_a_at		5.4552	5.07939	5.197	5.32976	5.33205	5.04608	5.05767	5.17367	5.30942	5.44602	5.21912	5.4586	5.21377	5.02729	5.10918	5.42831	5.25702	5.34374	5.34929	5.22063	5.29902	5.24192	5.05742	5.20776	5.03762	5.51739	5.14294	5.28097	5.20086
1561065_at		6.23902	6.36358	6.434	6.16366	6.50191	6.37665	6.12622	6.44194	6.03224	6.48769	6.37439	7.00652	6.54271	6.3621	6.567	6.42367	6.61056	6.58047	6.41641	6.37417	6.53773	6.34779	6.27188	6.51451	6.56707	6.46084	6.46299	6.52385	6.22704
1561067_at		7.1531	6.23493	6.28632	6.27518	6.39269	7.15333	7.02164	6.38088	6.49009	6.24803	6.28373	6.17309	6.39932	5.90362	6.10746	6.11097	6.15858	6.05946	6.23079	6.13136	6.28044	6.21003	6.26474	6.17049	6.26952	6.20067	6.40287	6.2745	6.24803
1561073_at		6.84667	5.60987	7.39405	6.39914	6.78188	7.00626	6.20838	8.04381	8.90212	6.89308	9.39369	6.63722	9.56738	7.11216	7.70927	9.57273	9.73797	6.58622	8.11883	6.61147	7.83582	9.85927	6.7515	5.26385	8.44635	5.96584	7.06075	7.24882	6.0464
1561084_at		4.99909	5.07602	5.06024	5.06423	4.92168	5.02233	5.15637	4.9627	5.01896	4.95792	5.13728	4.93196	5.04025	5.11219	5.14409	5.05241	5.18546	4.83177	5.03687	5.28875	5.11798	5.07735	5.07897	4.98352	5.12539	5.05555	5.05975	5.13014	4.98661
1561086_at		4.76068	4.4902	4.55774	4.53687	4.81091	4.51212	4.64407	4.68156	4.50174	4.32642	6.20108	4.93024	4.95142	4.5371	4.53153	4.86384	4.52591	4.40215	4.44645	4.66615	4.51139	4.38938	4.32538	4.46803	4.69475	4.64066	4.39079	4.58338	4.40719
1561089_at		6.48796	6.68726	6.51427	6.44452	6.33525	6.85043	6.40758	6.47905	6.52367	6.68141	6.38873	6.95047	6.54504	6.58249	6.46197	6.27002	6.6182	6.4746	6.41164	6.56531	6.66251	6.59465	6.3647	6.66349	6.46164	6.54397	6.61157	6.38686	6.4715
1561092_at		6.13314	5.86945	7.00452	5.96333	6.78244	6.2961	6.16479	6.88318	5.91175	6.47972	5.95636	5.9785	5.74666	5.71443	5.84679	5.71823	5.74041	5.8825	6.45069	6.23702	6.00378	6.04158	5.70513	5.58435	5.97594	6.0026	6.74149	5.99442	6.72208
1561097_at		6.41035	6.68365	6.24892	6.27778	6.11257	6.46241	6.51072	6.09951	6.30171	6.34006	6.37412	6.19463	6.39293	6.40365	6.41035	6.57657	6.64006	6.51125	6.34122	6.17206	6.26572	6.48417	6.10049	6.5601	6.3283	6.51512	6.05043	6.31214	6.37141
1561100_at		5.06073	5.06772	4.96014	4.84649	4.79963	5.14851	4.90806	4.83712	5.05839	5.31318	5.04352	5.12906	5.20618	4.95544	5.19682	5.14092	5.30201	5.30372	5.06012	5.0673	5.40192	5.22726	5.07746	5.27189	5.02602	5.04882	4.9969	5.04046	5.06897
1561112_at		5.11925	5.26474	5.08992	5.15084	5.1986	5.13716	5.45548	5.26602	5.19226	5.28224	5.26764	5.25062	5.11619	5.22231	5.19253	5.37301	5.33411	5.67828	6.12537	5.2066	5.30542	5.40713	5.05975	5.21777	5.18299	5.23281	5.23027	5.2592	5.24703
1561113_at		4.02516	4.27291	4.13761	3.86988	4.16651	4.14685	4.15072	3.84227	4.07905	4.14554	4.10309	4.06517	4.24984	4.4218	4.06922	4.29172	4.07432	4.21603	4.12587	4.19752	4.10878	4.3284	4.25892	4.08815	4.12117	4.27796	4.14541	4.10722	3.96094
1561116_at		6.28908	6.32281	6.0771	6.29678	6.2222	6.11944	6.16468	6.15157	6.16679	6.25863	5.97195	5.9028	6.22333	6.16787	6.09487	6.00495	6.42999	6.22438	6.103	6.08329	6.05627	6.22734	6.32269	6.31263	6.40681	6.05006	6.06142	6.25227	6.04522
1561121_at		3.95764	4.20338	4.65259	4.30036	4.69932	4.40162	4.26411	4.30108	4.35804	4.13761	4.5869	4.33192	4.19062	4.11722	4.19171	4.22292	4.20225	4.09296	4.35027	4.58887	4.28358	4.17389	4.25441	4.30101	4.21164	4.17994	4.29812	4.30135	4.30001
1561123_at		4.27201	4.53887	4.67274	5.91562	4.43322	8.33956	5.66443	4.18494	4.82061	4.37552	4.38013	4.64851	4.4852	4.35018	5.18587	5.1702	5.64235	4.95159	4.79981	5.706	5.68787	4.47723	8.11473	4.64697	4.25212	4.67084	4.57829	4.54942	4.74225
1561126_at		6.55276	6.86009	6.41323	6.56379	6.72531	6.77618	6.69633	6.67351	6.70626	6.40778	6.53389	6.41863	6.62107	6.43876	6.63157	6.54133	6.99985	6.58136	6.41478	6.47384	6.63997	6.65476	6.62938	6.94981	6.79221	6.95538	6.73601	6.54839	6.38952
1561128_at		5.40979	5.51489	6.1948	5.61103	6.28908	6.31904	6.13606	6.25127	5.78174	6.36599	5.60855	5.87176	5.73882	5.57177	5.74889	5.53051	5.4627	5.70868	5.78425	6.13932	5.65484	5.46937	5.51646	5.75991	5.5443	5.87104	6.17702	5.61734	5.92112
1561129_at		4.07044	4.17781	4.19062	4.2237	4.28398	4.29846	4.21603	4.09081	4.25311	4.17918	4.2186	4.36251	4.09144	4.11543	4.15368	4.20769	4.11702	4.18398	4.34552	4.19683	4.24102	4.16463	4.15289	3.95839	4.17985	4.18152	4.24238	4.21254	4.21588
1561133_at		7.42383	7.80187	7.66721	7.5794	7.72241	7.71369	7.77762	7.50509	7.79821	7.77856	7.84586	8.44441	7.9063	7.73962	7.85601	7.73038	8.39075	7.94518	7.69087	7.67265	7.86873	7.83645	7.70973	7.83943	7.85337	7.80594	7.68993	7.69529	7.49931
1561134_at		5.85799	5.79234	6.13909	5.81931	5.90295	5.98543	5.90513	6.00365	5.91779	6.11257	5.75749	6.16817	6.01417	5.92985	5.84618	5.99527	5.97819	5.89127	5.90332	5.98364	6.03113	5.91859	5.84585	5.99564	5.83713	5.90762	5.79172	5.9513	5.90178
1561135_at		10.0759	7.84855	8.81499	7.56888	9.57564	7.84285	7.38878	8.87674	8.09674	8.94563	8.41043	9.20215	8.58683	7.51979	7.51364	8.70599	7.30113	8.98483	8.54857	8.64851	7.85792	8.6597	7.77793	8.12278	8.47717	7.41291	8.29301	9.07257	7.98453
1561139_at		7.74598	7.34429	9.2795	7.71946	8.04454	8.38952	7.89957	8.22401	7.70223	7.54576	7.00493	8.62535	7.88478	7.34281	7.04424	7.44578	7.6743	7.57705	8.12444	8.02868	7.44166	8.24576	8.00144	7.85951	7.32179	8.16587	8.36623	7.57008	7.92263
1561140_at		4.56369	5.02048	5.09566	4.87158	5.0054	4.9103	4.77284	4.69986	4.70075	4.82676	4.86676	5.10544	5.46316	4.80337	5.80755	4.90008	5.21164	5.25262	5.0045	5.0191	4.90085	4.89822	4.80587	4.73995	4.85248	5.31967	4.9959	4.88011	4.76163
1561143_at		4.96107	4.93873	4.77799	5.04472	4.83854	4.76871	5.00405	4.80158	4.84302	4.98396	4.95015	4.92341	5.19336	4.98396	5.06018	4.80993	4.89883	4.9291	4.9786	5.03831	5.26491	4.84689	4.93475	4.84323	5.00325	4.95544	4.96731	4.86558	5.30201
1561144_at		5.60376	5.93314	5.7957	5.43598	5.89564	5.92574	5.87285	5.99905	5.78516	5.77616	5.88011	5.94166	5.83227	5.97999	5.83533	5.88683	6.19592	5.93528	6.00783	5.78386	5.89531	6.05757	5.7577	5.66856	5.86625	5.90528	5.84236	5.72995	5.68623
1561148_at		5.93594	6.23582	6.05201	6.07162	6.16817	6.43569	6.09578	6.15096	6.12005	6.0978	6.27824	6.31589	6.32939	6.17401	6.29777	5.90052	6.15446	5.81716	6.08796	5.90474	6.09642	6.20866	5.90197	6.4133	6.14668	5.91329	6.21043	6.10948	6.21358
1561149_at		4.89736	4.527	5.14604	4.24691	5.09904	5.49831	4.75442	6.16014	4.76779	4.60219	4.61612	4.96093	5.62974	4.69346	4.13836	5.11207	6.01813	4.58136	5.37623	5.02934	4.41546	4.77152	4.5009	4.4339	4.5585	4.19376	4.49813	4.33266	5.01717
1561151_a_at		3.65039	3.79777	3.79854	3.65197	3.65411	3.76103	3.76046	3.72813	3.63883	3.69067	3.75122	3.80505	3.65411	3.81836	3.81337	3.69211	3.93812	3.68963	3.71169	3.65224	3.70628	3.70514	3.61962	3.68096	3.76185	3.71014	3.9758	3.79593	3.6517
1561152_a_at		5.78415	5.795	6.6126	5.63077	6.26671	6.34461	7.07009	6.02643	5.83919	5.62837	5.85578	5.73903	5.65206	5.89834	5.65663	5.7633	5.92006	6.05704	5.93511	5.98852	5.7998	6.24207	5.68867	5.60216	6.04611	5.99079	6.14812	5.71343	6.27912
1561153_at		6.84387	6.48678	6.73493	6.72704	6.66394	7.25312	7.08693	6.88071	6.60653	6.62849	6.74762	6.60228	6.63656	7.22871	6.81534	7.21053	6.63672	7.34542	7.05157	6.83753	6.72879	7.70682	6.77618	6.60922	7.29892	6.61471	6.53625	7.37867	6.76727
1561154_at		3.98175	3.78331	3.93477	3.98808	4.00063	3.98233	3.77006	3.98989	3.83799	3.86515	3.70957	3.76593	4.03576	3.86413	3.76456	3.86316	3.83407	3.70514	3.82838	4.08497	3.73736	3.81781	3.94059	3.87323	3.80454	3.78046	3.89353	3.84953	3.88264
1561155_at		7.88871	8.30069	8.35367	8.20968	7.06508	8.83473	8.87057	8.10088	8.21025	6.66486	8.21492	6.74374	8.35944	7.54392	8.67724	9.11359	5.80122	5.7829	7.66181	8.76922	7.99098	8.23587	7.34047	8.12723	8.67858	9.66468	8.64702	8.22422	8.2378
1561156_at		3.67127	3.7092	3.67608	3.63967	3.66712	3.61728	3.58289	3.66855	3.55523	3.57882	3.65113	3.72189	3.73168	3.63324	3.61266	3.71065	3.59715	3.70262	3.79544	3.66136	3.65411	3.72574	3.68137	3.65744	3.70472	3.65744	3.58555	3.65113	3.54647
1561158_at		4.22734	4.38619	4.63966	4.39525	4.3848	4.57001	4.3223	4.86435	4.37853	4.31922	4.12702	4.93441	4.29529	4.23482	4.42378	4.45296	4.37071	4.6701	4.51469	4.342	4.57841	4.28253	4.36743	4.64337	4.12369	4.46478	4.34911	4.339	4.37552
1561161_at		4.32769	4.19543	4.41765	4.35556	4.31804	4.32164	4.2554	4.30466	4.26464	4.49813	4.5136	4.08039	4.23723	4.20932	4.37607	4.20699	4.26311	4.39899	4.29924	4.35953	4.18279	4.24903	4.2441	4.28979	4.26788	4.39012	4.56381	4.26214	4.21476
1561164_at		4.30666	4.37464	4.36698	4.25625	4.29067	4.20882	4.33493	4.47091	4.29243	4.3068	4.34693	4.26352	4.37071	4.27233	4.34399	4.49127	4.28413	4.48073	4.27557	4.47516	4.5563	4.36796	4.33229	4.38938	4.37207	4.42032	4.37737	4.26046	4.40531
1561166_a_at		5.86464	5.90644	6.91739	7.65959	7.64065	5.70298	4.90768	6.48848	7.96266	5.11898	7.08072	5.40303	8.33758	6.11365	6.42011	7.6178	5.04046	5.87952	6.16539	8.30908	7.15196	5.23383	6.65238	6.42406	7.0725	7.54392	8.49514	8.07398	6.99624
1561167_at		9.09772	8.30119	9.30805	8.75861	9.37096	9.24843	8.65128	10.4685	8.42164	7.60721	8.4477	9.92362	8.73621	7.90775	8.76575	8.89723	6.4894	8.1384	9.1914	9.85699	8.91479	10.3025	8.25906	8.99358	7.87072	9.74933	9.56716	8.80523	9.0613
1561169_at		4.71237	4.92444	4.82955	4.72584	4.98489	4.96411	5.00945	4.75984	4.96332	4.97335	5.00892	4.8737	4.96621	4.77965	4.76779	4.73749	4.80135	5.04402	4.74447	4.70399	5.07812	4.90008	4.9054	4.92772	4.82452	4.97019	4.91693	4.93049	4.77871
1561177_at		3.57337	3.68575	3.75586	3.68413	3.60355	3.66518	3.71876	3.63993	3.66492	3.65113	3.67435	3.81603	3.65792	3.65845	3.67868	3.61163	3.62634	3.61655	3.63801	3.67241	3.63404	3.52766	3.63883	3.71065	3.67608	3.67127	3.69517	3.6693	3.66253
1561180_at		7.17786	5.10973	6.48563	6.20405	6.3542	7.80249	7.57255	7.35597	6.4351	7.68854	6.64799	6.14654	4.94048	4.67481	5.30125	4.91842	4.74866	6.16817	7.06249	8.0117	5.89403	5.17571	6.82009	4.6096	4.96079	5.67755	7.79962	6.34598	7.42728
1561181_at		6.50272	6.29959	8.67049	7.87502	8.78199	8.33612	7.42455	7.27331	7.4	7.45559	6.61421	7.97814	7.26521	7.09163	7.18143	7.21171	7.22003	6.14066	7.59677	7.5779	7.87273	7.23769	6.79913	7.02446	6.59297	7.75084	8.19398	7.30168	7.59237
1561187_at		6.27029	6.2478	6.08205	5.98827	6.25137	6.26815	6.30041	6.41308	6.36831	6.37601	6.29549	6.13031	6.43563	6.09442	6.37412	6.25011	6.07384	6.45202	6.25403	6.26793	6.07698	6.21011	6.15031	6.25052	6.2583	6.18499	6.34355	6.21036	6.11112
1561191_at		4.60832	4.53687	4.44675	4.47043	4.54102	4.61261	4.51392	4.4382	4.58769	4.60698	4.43065	4.69978	4.74902	4.47819	4.65259	4.73631	4.66855	4.61047	4.50193	4.62213	4.68089	4.58287	4.42397	4.8181	4.56987	4.56215	4.59045	4.51844	4.50375
1561192_at		4.35953	4.27813	4.28032	4.22788	4.73667	4.76431	4.39981	4.28938	4.50468	4.43003	4.41819	4.3033	4.61641	4.46403	4.45088	4.57269	4.34597	4.29586	4.5136	4.50799	4.42549	4.46385	4.56247	4.4129	4.49219	4.37359	4.40378	4.46537	4.40588
1561194_at		6.53911	6.94273	6.63358	6.72941	6.7185	6.68522	6.50577	6.62412	6.72116	6.84916	6.82259	6.60133	6.86495	6.5663	6.82095	6.73683	7.11186	6.70344	6.68423	6.749	6.77197	6.73946	6.62211	6.83961	6.88699	6.77968	6.71962	6.66546	6.64969
1561195_at		7.58825	8.89072	7.72852	7.64751	7.69036	9.00573	8.24691	7.8791	7.52897	7.47709	8.65253	6.28586	8.16587	7.27737	6.22911	6.4629	6.62855	7.04768	7.5139	7.64049	6.66875	8.37393	7.34006	8.88312	8.16178	7.17843	7.63307	7.28132	7.69766
1561196_at		4.4595	4.21974	4.60785	4.37223	4.46093	4.3286	4.48813	4.38169	4.37647	4.35088	4.43752	4.3913	4.53615	4.54322	4.40678	4.44095	4.45088	4.25076	4.31436	4.75923	4.40343	4.47558	4.49204	4.39934	4.42832	4.43152	4.49722	4.37464	4.35239
1561199_at		5.32199	5.51951	5.44081	5.39283	5.43483	4.99649	5.31738	5.73067	5.69047	5.24875	5.30445	5.71112	5.56109	5.4345	5.40329	5.65451	5.42069	5.48898	5.4195	5.47114	5.52937	5.55979	5.42419	5.52825	5.53188	5.52504	5.28861	5.58866	5.63969
1561202_at		6.18617	6.22423	6.45471	6.24568	6.32425	6.65731	6.28044	6.42429	6.25438	6.4	6.49246	6.48158	6.43276	6.34895	6.38521	6.17604	6.56018	6.86382	6.33273	6.15686	6.29112	6.30846	6.23893	6.57888	6.43603	6.26925	6.39333	6.41394	6.24144
1561204_at		4.37159	4.54382	4.45252	4.28002	4.56544	4.36056	4.35837	4.42148	4.43322	4.43121	4.34454	4.63463	4.3541	4.35424	4.33777	4.55676	4.69817	4.4677	4.36434	4.44108	4.55884	4.38534	4.36272	4.54548	4.68888	4.41486	4.42654	4.4849	4.3571
1561205_at		4.05604	4.18762	4.28688	4.22965	4.21667	4.10858	3.99856	4.10919	4.13789	4.17191	4.06829	4.18411	4.11895	4.0823	4.08323	3.99976	4.20997	4.1486	4.23482	4.25603	4.19909	4.10088	4.15115	4.05076	4.18718	4.06091	4.18375	4.00694	4.02803
1561207_at		6.31392	6.80145	6.42339	6.36221	7.01595	6.54627	7.06538	6.39089	6.54086	6.63716	6.60671	6.84611	6.66958	6.61224	6.74072	8.56324	6.64301	7.03818	6.51385	6.45069	6.70538	6.55286	6.5554	6.73528	6.60518	6.39745	6.29492	6.45919	6.1937
1561208_at		5.32223	5.28624	5.2601	5.22585	5.3489	5.5371	5.44298	5.28456	5.30845	5.21087	5.61567	5.39851	5.46798	5.26067	5.47799	5.23963	5.67766	5.23734	5.32164	5.3717	5.31951	5.28827	5.20566	5.38333	5.37052	5.16318	5.38019	5.33007	5.27894
1561212_at		5.34007	5.24315	5.4556	5.41831	5.32478	5.34513	5.46571	5.54417	5.29284	5.25142	5.25856	5.22317	5.5483	5.4525	5.35959	5.17385	5.34356	5.34387	5.2592	5.27022	5.22585	5.38866	5.25678	5.83817	5.36336	5.18166	5.37003	5.22972	5.33846
1561214_at		6.94878	7.4265	7.10976	7.04761	7.23188	7.32632	7.12676	6.96755	7.25296	7.36644	7.24165	7.60304	7.33674	7.32428	7.12975	7.07046	7.34754	8.07591	7.17983	7.24488	7.43059	7.29485	6.96531	7.48233	7.3312	7.55108	7.42664	7.17974	6.9057
1561215_at		3.90028	3.79951	3.74595	3.84159	3.91177	3.81025	3.92429	3.81685	5.03005	3.81863	3.84723	3.72252	3.94714	3.93324	3.90351	3.87646	3.88674	4.05222	3.74232	3.89254	3.87825	3.99193	3.9837	4.04453	3.72122	4.91091	3.7706	3.86727	3.89161
1561217_at		5.54367	5.77616	5.59692	5.62585	5.60643	5.74783	5.62787	5.63029	5.59856	5.66541	5.70961	5.80192	5.67669	5.77163	5.709	5.80059	5.62842	5.78096	5.61852	5.83603	5.80595	5.72785	5.71124	5.69871	5.75206	5.87065	5.68616	5.92295	5.71368
1561219_x_at		6.94169	7.20794	7.20992	6.87679	7.23757	7.30519	7.11765	7.03312	7.10223	7.09223	7.11739	7.12946	7.15744	7.00959	7.1082	7.02104	7.30186	7.36031	7.2184	7.0767	7.11212	7.31207	6.90971	7.20091	7.25545	7.51001	7.14439	7.06407	6.97381
1561223_at		5.98852	6.26297	6.23155	6.21792	6.11265	6.35765	6.08846	6.24336	6.09705	6.42879	6.36179	6.46972	6.12976	6.3152	6.31822	5.98975	6.53064	6.32374	6.00225	6.12042	6.19601	6.18829	6.35334	6.19135	6.43492	6.29743	6.20563	6.29288	6.34922
1561230_at		3.73829	3.67802	3.71876	3.6528	3.79814	3.69321	3.63639	3.75883	3.66091	3.63248	3.66316	3.64314	3.63486	3.76226	3.67917	3.7463	3.61214	3.61266	3.6256	3.66316	3.66655	3.73479	3.66902	3.52177	3.72252	3.60964	3.67362	3.68905	3.72857
1561234_at		3.70695	3.75034	3.78226	3.6437	3.77841	3.71116	3.68199	3.76387	3.72574	3.77762	3.65363	3.68312	3.75685	3.81189	3.66316	3.79356	3.68659	3.74232	3.82869	3.84492	3.81229	3.71388	3.67802	3.54111	3.69122	3.84449	3.69661	3.54886	3.72768
1561236_at		4.12777	4.15929	4.21771	4.17107	4.24308	4.28305	4.20255	4.22842	4.28856	4.20963	4.22842	4.29117	4.27007	4.25164	4.16324	4.19326	4.29961	4.09353	4.35359	4.24672	4.28784	4.17139	4.15612	4.31892	4.16446	4.34597	4.3954	4.25377	4.229
1561239_at		4.36452	4.31741	4.27987	4.28606	4.35183	4.53364	4.29193	4.28564	4.42946	4.56644	4.37403	5.09581	4.5297	4.4115	4.48602	4.43424	4.47819	4.22068	4.3402	4.40805	4.36367	4.44433	4.5382	4.34488	4.4013	4.5074	4.50813	4.32963	4.18375
1561240_at		4.1893	4.1573	4.23385	4.03255	4.16692	4.03905	4.25401	4.12757	4.1748	4.15396	4.17994	4.28413	4.41534	4.39574	4.10375	4.05395	4.12684	4.19227	4.23923	4.27007	4.40652	4.62213	4.11586	4.01931	4.16066	4.20785	4.16877	4.14567	4.1079
1561242_at		4.37296	4.71856	4.69505	4.88402	4.56275	4.70558	4.596	4.65963	4.88579	4.60274	4.77861	5.10165	4.86781	5.58642	4.98037	5.03935	6.49254	4.64289	4.73543	4.83052	4.78332	5.50693	5.34109	4.9628	4.62213	4.59065	4.61911	4.75661	4.86901
1561244_at		4.05155	4.05032	4.06259	4.11127	4.06806	3.99856	4.08588	4.02665	4.14271	3.99506	4.05885	4.18134	4.00343	4.06922	4.02813	4.11225	4.1634	4.09182	4.15858	4.12532	4.00681	4.08286	4.07002	4.03905	4.05053	4.15254	4.02355	4.13789	4.0783
1561250_at		3.99808	4.0398	3.94521	4.07432	4.10375	4.00601	4.00749	3.98117	4.07392	4.03957	3.97421	4.11826	3.99111	3.92228	3.91811	4.04617	4.13275	4.05869	4.15134	4.03692	4.01108	3.91177	3.98308	3.95908	3.89041	4.23968	3.96395	3.91195	3.92562
1561255_at		6.38464	4.08162	4.0641	3.98134	4.06782	4.05138	3.93567	3.94499	4.06597	4.0113	4.09392	4.21812	4.09866	3.97795	3.97022	4.23796	4.02226	3.86461	4.22422	4.0778	3.84982	3.96367	3.91663	4.10309	4.24483	3.96484	4.09641	4.1121	4.11455
1561256_at		5.25355	5.27526	5.41107	5.06867	5.39545	5.21834	5.28923	5.42057	5.18609	5.45958	5.31738	5.44531	5.25678	5.40511	5.34513	5.25831	5.37312	5.79087	5.41782	5.2199	5.49004	5.23589	5.29836	5.3412	5.33093	5.45855	5.64329	5.269	5.31632
1561258_at		7.04466	7.51542	7.18849	7.17097	7.137	7.48969	7.18458	7.06249	7.15286	7.15691	7.23647	7.63885	7.41769	7.25117	7.19224	7.25239	7.56402	7.92377	7.25069	7.34728	7.26512	7.34403	7.16362	7.37241	7.30186	7.32875	7.29511	7.10921	6.93276
1561260_at		5.08364	4.88899	5.15404	5.41917	5.30493	5.19226	5.11411	5.3585	5.17872	5.11061	5.24905	5.50614	5.33602	5.29672	5.26052	5.24684	5.17361	5.13405	5.17004	5.12459	5.16601	5.05473	5.12635	5.12366	5.02746	4.86095	5.38291	5.13545	5.15253
1561261_at		4.85108	4.67728	4.57541	4.66725	4.49252	4.55468	4.63688	4.27969	4.63291	4.72133	4.61602	4.7978	4.59256	4.62839	4.60677	4.43167	5.14235	4.76329	4.61555	4.78201	4.69611	4.73724	4.38059	4.65676	4.72349	4.74941	4.59714	4.63427	4.58177
1561268_at		6.11622	6.16754	5.94799	6.06812	6.07956	6.29352	6.08134	6.00483	5.99285	6.08741	6.14947	6.48417	6.20902	6.04554	6.2172	6.13379	6.06655	6.2792	6.26952	5.92759	6.14284	6.0922	6.18194	6.09268	6.15241	6.17585	6.04493	6.0713	6.11133
1561272_at		4.89643	4.73106	4.54796	4.74299	4.94622	5.0802	4.7139	4.95407	4.78701	4.79212	4.64877	5.77101	4.79103	4.81224	4.65822	4.64865	6.36043	4.88455	4.80857	4.99749	4.78829	4.93903	4.82413	4.96157	5.51334	5.21559	4.97773	4.42609	5.05068
1561279_at		4.71441	4.7051	4.82566	4.71155	4.77219	4.8212	4.57553	4.66818	4.7714	4.85498	4.80235	5.09357	4.79697	4.79201	4.78566	5.13169	4.66996	4.80388	4.7395	4.62346	4.75499	4.75488	4.77039	5.0174	4.97897	4.74387	4.86703	4.78718	4.78538
1561291_at		4.43003	4.3878	4.44899	4.31578	4.27185	4.43765	4.43677	4.38748	4.44625	4.56708	4.14772	4.45686	4.5377	4.35456	4.40415	4.34114	4.63258	4.59631	4.32693	4.39448	4.43875	4.30199	4.67795	4.39368	4.56029	4.40146	4.45612	4.39467	4.47505
1561293_at		5.77862	6.27424	6.05123	5.98587	6.00537	6.00713	6.10598	5.85682	5.83984	5.80765	5.99091	5.94823	6.06347	5.99497	6.09195	5.99487	6.09518	6.21036	5.98582	6.04985	6.02833	5.8358	6.02786	5.98852	6.03594	5.9367	5.91034	6.03686	6.07173
1561310_at		5.76213	6.09566	5.94823	5.8584	6.03972	6.11588	6.01594	5.84585	6.08104	6.22956	6.09566	6.24725	6.19648	5.8544	6.17145	5.87381	6.2583	6.42406	6.04417	6.04703	5.96087	6.00652	5.90152	6.03785	6.05909	6.00144	6.05192	6.04119	5.81678
1561313_at		6.62403	6.85952	6.85201	8.64937	8.85315	7.26753	6.97626	6.70579	6.74658	6.83097	6.57766	6.78599	6.78826	6.5907	7.44237	6.56915	7.02218	6.69447	6.59552	6.74603	6.54534	6.79767	6.63143	6.71641	6.87483	6.82548	6.85378	6.63042	6.98896
1561316_at		4.09583	4.61991	4.03069	4.16428	4.05329	4.05353	4.27094	4.14049	4.32434	4.11155	4.18949	4.10045	4.37552	4.46227	4.15527	4.16149	4.2213	4.07279	4.0339	4.11965	4.11493	4.30184	4.08915	4.30362	4.1843	4.26836	4.16933	4.08039	4.18639
1561318_at		7.4689	7.16266	7.1148	7.00988	6.92295	7.49495	7.16609	6.94375	7.28403	7.14433	7.2709	7.54869	7.02104	6.98005	7.57109	7.09244	7.18722	7.06707	7.15196	7.26495	7.77369	7.07555	7.36372	7.25883	7.12332	7.05552	7.12092	7.16449	7.22172
1561320_at		5.95674	5.10287	5.34954	5.55731	5.41417	5.38291	5.25785	5.39818	5.15615	5.01768	5.2601	5.24192	5.17293	5.63046	5.48938	5.44352	5.3912	5.35859	5.29852	5.27708	5.13728	5.41782	5.08006	5.4536	5.40933	5.52012	5.10872	5.36761	5.53437
1561324_at		6.05218	6.10156	6.17156	6.05398	6.34636	6.21202	5.98266	6.06588	6.25912	6.2151	6.50878	6.39293	6.18068	6.09764	6.22978	7.86567	5.84688	6.17122	5.88308	5.75972	6.1381	6.17527	6.16067	6.22911	6.49502	6.42229	6.05201	6.10768	6.19808
1561341_at		5.1789	6.9752	5.02222	4.93683	5.21624	5.10905	5.02772	5.12604	5.23244	5.01678	5.0599	5.61403	5.1224	5.15011	5.17151	5.28076	5.32418	5.2581	4.95159	5.02574	5.15837	5.38587	5.26052	5.24531	5.19037	4.98255	5.23479	5.36863	5.20731
1561351_at		4.3081	4.19027	4.42093	4.28095	4.27311	4.20785	4.06385	4.21812	4.21512	4.3351	4.32973	4.60008	4.25164	4.27123	4.37132	4.34284	4.2571	4.51946	4.04151	4.33117	4.2426	4.2735	4.32147	4.36584	4.28269	4.26267	4.34498	4.17901	4.2237
1561354_at		5.83746	5.86456	6.02573	6.00096	5.93219	6.01648	6.01327	5.80738	5.87778	5.87076	5.9029	6.09435	5.93314	5.89001	6.05141	5.92348	5.88414	5.75272	5.85779	6.06899	5.83246	5.90559	5.92249	5.87788	6.26837	5.88848	5.77588	5.87952	5.77308
1561362_at		3.99382	3.71781	3.94176	3.84723	3.7573	3.71597	3.7706	3.73981	3.84723	3.73366	3.76593	3.99131	3.80979	3.85273	3.81603	3.78357	3.77697	3.785	3.85471	4.07865	3.87419	3.85096	3.88879	4.20664	3.84689	3.84777	3.8302	3.73206	3.70612
1561363_a_at		4.16895	3.75154	3.72857	3.91778	3.76226	3.7489	3.83786	3.77841	3.84561	3.66462	3.8212	3.72689	3.71622	3.79915	3.72689	3.68813	3.74143	3.7193	3.70514	3.80766	3.8399	3.73093	3.7523	4.01585	3.82977	3.75921	3.7387	3.61801	3.7801
1561364_at		4.17505	4.488	4.22091	4.35556	4.40053	4.39328	4.20268	4.45654	4.14881	4.22965	4.28002	4.25269	4.23815	4.23144	4.31604	4.21884	4.32353	4.52376	4.29529	4.38551	4.10858	4.25562	4.14655	4.11573	4.18965	4.63607	4.31401	4.20183	4.29243
1561375_at		6.28888	6.17271	6.22202	6.08616	6.59958	6.331	6.20556	6.30975	6.22651	6.17401	6.44962	6.42828	6.47648	6.14793	6.37378	6.2275	6.48549	6.37471	6.10106	6.22438	6.29202	6.41511	6.06976	6.27659	6.31207	6.60922	6.36414	6.37114	6.22794
1561392_at		5.34456	5.2341	5.30044	5.26496	5.26791	5.41146	5.21547	5.25654	5.14146	5.33945	5.51303	5.42431	5.24905	5.29852	5.35377	5.35213	5.40979	5.26871	5.31725	5.1573	5.31485	5.43013	5.16585	5.28086	5.39942	5.43204	5.23467	5.25054	5.29525
1561408_at		5.982	6.31971	6.0829	5.94921	6.00339	6.01129	6.11548	5.87473	6.20249	6.27269	6.02896	6.55455	6.24752	6.21525	6.2764	6.41951	6.24097	6.57888	6.331	5.83551	6.2267	6.21948	6.14027	6.34412	6.08454	6.07791	6.02924	6.03816	6.09597
1561409_at		6.863	7.36971	7.39577	7.22028	7.16691	7.36672	7.21621	7.29386	6.99396	7.30136	7.1736	7.48295	7.22353	7.09718	7.40769	7.38034	7.41878	7.02945	6.98194	7.18415	7.19597	7.30262	7.21745	7.56741	7.46708	7.3236	7.20992	7.11138	7.21339
1561415_at		3.56644	3.54439	3.68199	3.57641	3.73529	3.60261	3.50016	3.63563	3.54111	3.54647	3.56361	3.57703	3.75299	3.48492	3.48492	3.50016	3.5749	3.64639	3.64509	3.55804	3.60188	3.60188	3.53409	3.57765	3.61801	3.61562	3.66316	3.58987	3.49293
1561417_x_at		3.90746	3.9731	3.90719	3.93432	3.91273	3.97022	3.8489	3.93233	3.92917	3.95673	3.85825	3.84301	3.87297	3.77785	3.85904	3.90612	3.8821	3.87564	3.95985	4.02571	4.02243	3.89133	3.98631	3.82192	3.9855	3.99658	3.9402	3.79445	3.94149
1561421_a_at		7.52091	8.00463	7.6555	7.44359	7.84367	7.79212	7.78676	7.71661	7.74441	7.90992	7.87011	8.45325	7.75464	7.9907	7.871	7.66641	7.89861	8.60268	7.90581	7.69822	7.83825	7.83477	7.707	7.6274	8.10199	7.96423	7.8631	7.80988	7.62854
1561431_at		4.10124	4.1965	4.07762	3.99742	4.08973	6.34271	4.07157	3.98738	3.94642	4.06157	4.09066	4.30769	4.0113	4.12995	4.07279	4.04136	3.94686	4.15507	4.16853	4.34508	4.35487	4.07317	3.88534	4.05011	3.96886	4.22275	3.90127	4.11506	3.89753
1561434_at		4.96464	5.07762	5.09804	4.70934	4.925	5.41701	4.96965	5.01796	5.22409	4.86302	4.78867	5.04697	4.93109	4.6603	4.93622	4.79536	5.06654	5.12405	4.84786	5.12685	4.88754	4.84453	5.04472	4.88472	4.69803	5.28372	5.01461	4.84187	4.83984
1561439_at		7.03982	7.1786	7.4442	7.16952	7.10257	7.56746	7.29781	7.17089	7.27677	7.51759	7.37136	7.6189	7.56581	7.26198	7.43859	7.31228	7.64849	7.49402	7.30698	7.55383	7.36865	7.47463	7.42898	7.41431	7.42547	7.43295	7.24086	7.32466	7.10555
1561445_at		4.38534	4.44929	4.17579	4.33037	4.64804	4.55001	4.40727	4.54838	4.37374	4.62112	4.50143	4.69722	4.3903	4.32619	4.46201	4.32907	4.43994	4.40622	4.63853	4.38278	4.47552	4.44417	4.47388	4.49187	4.6013	4.57359	4.44263	4.52939	4.2577
1561449_at		7.16142	7.00281	7.16717	7.1063	7.04218	7.11971	6.87931	6.92852	6.76029	7.10998	7.03519	7.28608	7.05837	7.00485	7.13606	7.33463	7.07576	7.26483	6.74013	7.01468	7.17235	7.00133	7.04702	7.06027	7.22689	7.29053	7.1034	6.88739	6.90195
1561453_at		5.76342	5.9748	6.06021	5.61695	5.8828	6.0478	5.7588	5.81808	5.85344	5.94733	5.84408	5.93647	6.16597	5.89572	5.77862	5.7603	5.95373	5.8986	5.88468	5.9385	5.77465	6.10156	6.08335	5.84845	6.0822	6.03881	5.94293	5.8318	6.02088
1561461_at		4.69737	4.58374	4.74237	4.61697	4.51741	4.72188	4.37344	4.37529	4.63378	4.51346	4.55054	4.47607	4.62346	4.77247	4.56351	4.69269	4.45252	4.37778	4.66237	4.59914	4.59764	4.56672	4.73783	4.51442	4.79794	4.77385	4.60098	4.50519	4.47003
1561462_at		4.84993	4.63739	4.80337	4.70906	4.64993	4.8607	4.63154	4.50594	4.80841	4.82378	4.64066	4.88564	4.49427	4.64865	4.81009	4.879	4.6877	4.55277	4.7649	4.59764	4.65288	4.63004	4.62606	4.78916	4.86703	4.85566	4.66599	4.60816	4.74687
1561463_at		4.20642	4.29268	4.37924	4.40378	10.253	4.23757	4.44675	5.36401	4.16568	4.30933	5.82151	6.33869	4.19893	4.59495	4.33052	4.37969	4.36849	4.49447	7.14226	4.21476	4.19752	4.63513	4.24712	4.42758	4.91978	4.27311	4.28492	4.30052	4.38443
1561467_at		5.404	5.57734	5.66396	5.38472	5.68404	5.60792	5.61914	5.5734	5.72413	5.53152	5.64067	6.51535	5.62443	5.83873	5.72832	5.6828	5.65437	5.59719	5.64827	5.58462	5.57962	5.71221	5.55193	5.58866	5.63328	5.62776	5.85064	5.52074	5.43296
1561468_at		5.72173	5.95931	5.8417	5.91062	5.83533	5.87285	6.0339	5.93819	5.94188	5.98655	5.99422	6.09009	6.0876	5.81214	5.87977	5.99807	6.00443	6.24192	5.62544	5.99195	6.0395	5.82693	6.00471	5.91583	6.07566	6.22416	5.74643	5.8994	5.81886
1561479_at		4.40241	4.18613	4.66599	4.42577	4.5994	4.86864	4.37296	4.41693	4.34707	4.24562	4.3092	4.26916	4.36346	4.25731	4.4337	4.23923	4.23084	4.02274	4.27543	4.64783	4.21974	4.20913	4.22734	4.27311	4.33848	4.35666	4.26016	4.2239	4.30052
1561480_a_at		5.69772	5.80122	5.80395	5.87038	5.89903	6.03015	5.83541	5.53051	6.13522	5.91377	6.01683	5.76172	6.02659	5.90619	5.78551	5.67748	5.99679	5.98722	5.89412	6.04865	5.84618	5.81501	5.84785	5.90559	5.70695	5.92461	6.05362	5.81612	5.67236
1561484_at		6.01549	6.06178	5.92526	6.1203	6.00526	5.89519	5.92068	5.97961	5.89717	6.01792	6.05454	6.08195	6.11082	5.73753	5.91103	6.00351	6.11085	6.53892	5.91133	6.37022	5.86867	6.10693	5.92553	5.73854	5.84198	6.153	5.91934	5.91716	5.85433
1561487_at		6.97078	6.75597	6.79632	6.70619	6.75014	6.85371	6.59735	6.78075	6.73712	6.72078	6.81887	6.82792	6.89471	6.72303	6.80476	6.84907	6.80539	6.77012	6.65085	6.83024	6.86814	6.93979	6.78711	6.78412	7.04356	6.9216	6.83032	6.79109	6.76798
1561508_at		5.04732	4.8578	4.74647	5.03963	4.99273	4.82707	4.97403	4.90947	5.04542	5.07133	5.02262	5.14423	4.97033	5.06983	5.08157	5.15356	4.80081	4.92486	5.13265	5.08079	4.98526	4.97093	4.83228	4.96804	5.05756	5.16008	4.78425	4.98364	5.07227
1561511_at		3.72346	3.71721	3.67666	3.82741	3.9402	3.95273	4.05094	3.92811	3.89802	3.89182	3.90569	3.7801	3.88959	3.80639	3.99786	3.89119	4.38583	3.75552	3.71116	3.87419	3.80227	3.94079	3.85681	4.12798	3.7741	3.82869	3.832	3.85471	3.90028
1561526_at		5.39264	5.93979	5.79717	5.58642	6.13079	5.93276	5.83287	5.89425	5.86154	5.84156	5.72984	6.52632	5.84535	5.8452	5.77171	5.80501	5.91601	6.06794	5.71192	5.72869	5.96317	5.81467	5.56145	5.69266	5.74468	5.97881	5.9141	5.69509	5.53933
1561529_at		3.93094	4.06122	4.05094	3.86857	3.97022	3.80064	3.95694	3.99041	3.8489	3.95228	3.97836	3.81289	3.94079	3.81337	3.83653	3.96196	4.58003	3.86585	3.90719	3.96167	3.86699	4.05617	3.92537	3.96443	3.95787	4.00246	4.04227	3.98843	3.83287
1561534_at		6.15069	6.32849	7.52345	6.23828	6.20228	6.75863	6.27305	6.33861	6.3735	6.48281	6.29161	7.26996	6.38483	6.49886	6.28641	6.35025	6.71843	6.78012	6.49916	6.40611	6.60465	6.30891	6.36271	6.49344	6.4629	6.39726	6.30789	6.30948	6.16577
1561538_at		7.10511	7.60734	7.52321	7.34444	7.53111	7.55236	7.40983	7.32068	7.36874	7.82157	7.64487	7.67123	7.66018	7.49424	7.69652	7.69363	7.50308	8.14821	7.23884	7.44771	7.76884	7.61173	7.74451	7.62846	7.63121	7.63893	7.40887	7.62964	7.43515
1561542_at		6.31025	6.54104	6.11934	6.42756	6.3137	6.35862	6.28523	6.14293	6.40571	6.31726	6.59887	6.45265	6.31263	6.50945	6.48926	6.42802	6.54478	6.80602	6.48109	6.46346	6.89487	6.46429	6.5414	6.38686	6.54295	6.72933	6.3137	6.2839	6.38204
1561543_at		4.65363	4.73813	4.63989	4.53483	4.73427	4.58033	4.56593	4.59429	4.39525	4.64275	4.66855	4.89723	4.48334	4.53917	4.82327	4.8064	4.74237	4.88637	4.98692	4.5106	4.68588	4.67429	4.47271	4.77479	4.60317	5.22516	4.71155	4.58101	4.66021
1561560_at		5.81768	5.68178	6.09578	6.02743	5.88106	6.13748	6.10276	5.96327	6.04464	6.04554	6.27034	5.98433	6.34213	5.78646	6.0031	5.98523	6.02628	5.8689	5.89592	5.86456	6.01673	6.08335	5.99263	6.11123	6.17233	5.95469	6.18641	6.03055	5.99684
1561561_x_at		5.94547	5.694	5.59567	5.62106	5.46142	5.65977	5.87932	5.64573	5.71949	5.64114	5.65484	5.61403	5.84487	5.88896	5.66782	5.85281	5.94565	5.72347	5.44755	5.52885	5.72696	5.80043	5.78026	5.98852	5.8315	5.72984	5.64054	5.78257	5.56931
1561562_at		3.89753	3.92246	3.88572	3.87082	3.96997	3.93835	4.08241	3.89777	3.8375	3.90965	3.82963	4.13959	3.89133	3.89271	3.86442	3.88446	3.87231	3.97956	3.90317	3.97354	4.12668	3.91006	3.85301	3.88446	3.91006	3.98223	3.94666	3.71249	3.8847
1561564_at		3.80227	3.7795	3.73736	3.84085	3.67016	3.69008	3.72506	3.65919	3.83252	3.71305	3.72296	3.73187	3.76808	3.88729	3.81685	3.76808	3.81477	3.76682	3.88175	3.8314	3.82819	3.80172	3.82567	3.8489	3.76833	3.66855	3.76504	3.79105	3.83773
1561571_at		7.24214	7.31682	7.01274	7.10361	7.20959	7.1318	7.14567	7.07036	7.00626	7.23548	7.12194	7.18012	7.02651	7.36559	7.28023	7.12194	7.14155	7.4131	7.05504	7.27193	7.25538	7.26443	7.28054	7.22373	7.38139	7.42005	7.16339	7.19285	7.09557
1561574_at		5.88759	6.20589	5.92799	6.66457	5.80595	5.96477	5.93832	6.08507	6.97626	6.04963	5.91725	6.17948	6.26552	6.03992	6.31979	6.70421	6.32261	6.1229	6.09112	6.82417	6.62982	6.23178	7.10371	6.43268	5.98975	6.00601	6.06282	6.47391	6.20556
1561575_at		4.15086	4.1414	4.21653	4.06526	4.22208	4.06043	4.03235	4.11712	4.15875	4.02316	4.29579	3.88348	4.10814	4.00653	4.15348	4.09485	3.97061	3.92156	4.11895	4.0991	4.24102	4.06967	4.13108	4.02541	4.3823	4.08305	3.9853	4.27875	4.14468
1561576_a_at		4.77493	5.2281	5.20209	4.99055	5.14631	4.90584	4.89238	5.04854	5.07713	4.95015	5.1896	5.17793	4.98999	5.07422	4.99994	5.21897	5.12883	5.46594	5.21099	4.8902	5.11633	5.08735	5.04461	4.98569	5.08673	5.41259	5.02587	5.04515	5.09804
1561581_at		3.80738	3.89524	4.05585	3.93192	3.93324	3.76833	3.79756	3.7086	3.87995	3.9855	3.64578	4.10858	3.80484	3.69768	3.94958	3.85155	3.76935	4.03716	3.85854	3.92126	3.98738	3.90028	3.85904	4.01781	3.75194	4.01069	3.96068	3.87659	3.8987
1561584_at		4.37969	4.48714	4.54426	4.35078	4.42117	4.4693	4.527	4.26352	4.59495	4.45109	4.4826	4.6841	4.4528	4.31621	4.4457	4.37145	4.60079	4.62681	4.42032	4.61901	4.49504	4.4868	4.49687	4.39512	4.59495	4.60038	4.38319	4.44975	4.29937
1561591_at		6.23342	6.22106	6.38496	6.23543	6.30846	6.39572	6.48346	6.2006	6.26896	6.44691	6.37294	6.58092	6.27172	6.45654	6.56379	6.24674	6.25475	6.59727	6.52282	6.01316	6.33689	6.17085	6.27434	6.2231	6.42493	6.44779	6.49145	6.26786	6.28724
1561593_at		4.58129	4.6701	4.38335	4.57103	4.43722	4.42625	4.51237	4.40506	4.35824	4.4736	4.66958	4.48714	4.58338	4.53266	4.5148	4.54838	4.47206	4.41395	4.77345	4.43875	4.40974	4.41083	4.50245	4.35239	4.6846	4.44595	4.44447	4.51827	4.56906
1561596_at		5.35706	5.56381	6.06764	5.46395	6.57313	5.58355	5.58911	6.20598	5.85396	5.48257	5.62956	5.71406	5.87516	5.57269	5.49982	5.06001	5.09343	5.49422	5.80595	6.35765	5.7506	5.5525	5.77101	5.45412	5.62266	6.14036	6.47972	5.47831	5.24289
1561597_x_at		5.99274	5.73379	6.55382	6.03938	6.98725	6.27295	6.04275	6.68688	6.35119	6.20875	6.07288	6.60381	6.45501	5.84384	6.01047	5.45674	5.46571	6.16593	6.59174	6.86958	6.10088	6.04684	5.982	6.10212	5.93371	6.60898	6.81468	5.55204	6.02315
1561599_at		7.12558	6.55669	7.17828	6.86695	7.58063	7.42849	6.89786	6.51824	7.03811	6.86219	6.66226	6.77542	6.71781	6.60794	6.78527	6.62254	6.74363	6.83552	6.54927	7.00809	6.70682	6.68977	6.70879	6.68448	6.95862	6.79151	7.74598	6.86264	6.51763
1561600_at		4.01548	3.8634	4.16727	4.80826	4.07937	4.01405	4.00962	4.66578	3.8639	4.37667	3.81685	3.86557	3.94037	3.83377	3.76185	4.03437	3.85879	3.77841	4.11324	4.06651	3.82038	3.77888	4.02772	4.05313	4.09712	4.07058	4.22471	4.10814	4.24325
1561604_at		5.39634	5.17778	4.73857	4.80462	5.25931	5.80738	4.96644	5.15253	5.0624	4.94612	5.91145	5.46386	5.48371	5.39106	4.80704	6.17271	4.97795	5.03493	5.42316	5.06143	5.17232	5.16829	5.07486	4.84872	5.1537	5.11039	5.33602	5.14738	4.97821
1561606_at		4.543	4.20488	4.22329	3.9777	4.14092	4.13634	4.02974	4.23183	4.02255	4.05968	4.06967	3.97354	4.15024	4.08864	4.16672	4.15348	4.11919	3.9777	4.03716	4.03175	3.99447	4.19209	4.16324	4.14384	4.19893	4.07905	4.02622	4.15711	3.99681
1561608_at		6.04601	5.80094	5.80513	5.89667	6.05627	6.17412	5.90344	5.91738	5.93927	6.08168	5.91601	6.07791	6.10423	5.91062	6.00761	5.87977	5.97716	5.94029	6.00386	6.10175	5.70041	5.8714	5.71151	6.18098	6.20532	5.98276	5.92868	5.87484	5.95644
1561610_at		6.56692	6.889	6.69608	6.69698	6.67355	6.89222	6.76236	6.6174	6.66394	6.79686	6.73579	6.98013	6.70383	6.68218	6.70474	6.60859	7.11324	6.65924	6.7459	6.46767	6.62818	6.82938	6.42681	6.75109	6.84645	6.68365	6.74441	6.74387	6.72446
1561611_at		6.32187	6.39671	5.85633	6.14262	6.14394	6.14313	6.04076	5.96285	6.17845	6.27815	6.30077	6.2169	6.07874	6.07486	6.23694	5.93332	6.13349	6.20165	6.05582	5.93693	6.27859	6.04998	5.96692	6.13961	6.0922	6.10927	6.11209	6.1889	6.01037
1561613_at		3.90223	3.90211	3.91154	3.90028	3.92677	3.80527	3.83786	3.86913	3.91684	3.91631	3.9377	3.91289	3.9395	3.87537	3.97513	4.04001	3.84636	3.78655	4.14839	4.08726	4.15612	3.9132	3.93432	4.03359	3.84329	4.01872	3.7723	3.93407	3.92072
1561626_at		7.74267	7.71535	7.76181	7.69058	7.66943	7.85412	7.71695	7.51551	7.75994	7.75902	7.81854	8.41134	7.96398	7.79389	7.74662	7.88712	8.20328	7.75958	7.68547	7.97064	7.72456	7.74947	7.78929	8.35656	7.99732	7.62759	7.61981	7.7361	8.03562
1561627_at		5.30853	5.4219	5.42316	5.24496	5.34447	5.29395	5.07472	5.26385	5.38845	5.37848	5.48243	5.50654	5.448	5.34929	5.44382	5.40863	5.43195	5.77428	5.42386	5.49629	5.47231	5.42109	5.29477	5.34708	5.12659	5.41344	5.38381	5.39991	5.34571
1561631_at		4.6131	4.57759	4.77913	5.66793	4.4461	5.27722	4.84443	4.59536	4.67487	4.61491	4.76354	4.76745	4.62439	4.80517	4.75009	5.02687	4.56068	5.46395	4.67745	4.81122	5.31821	4.56288	5.12034	4.99546	4.63018	4.52902	4.5656	4.78435	4.64048
1561635_at		4.76514	4.57829	4.70493	4.71737	4.69113	4.58318	4.70558	4.65231	4.6983	4.82614	4.61228	4.60038	4.65159	4.83293	4.70891	4.74023	4.69082	4.62808	4.71092	4.91639	4.80826	4.53282	4.74507	4.79981	4.81605	4.59365	4.71062	4.60404	4.66958
1561638_at		4.54568	4.75539	4.49546	4.50973	4.68975	4.57297	4.70739	4.56524	4.65134	4.63291	4.7105	4.56087	4.57567	4.64356	4.70235	4.57255	4.73734	5.06977	4.73168	4.5206	4.57541	4.61734	4.62973	4.57938	4.59714	4.77024	4.64444	4.65528	4.66563
1561639_at		6.42608	7.14433	6.4834	6.22317	6.84503	6.87841	6.44558	6.39872	6.49313	6.55634	6.85538	6.78012	6.69085	6.3557	6.64948	6.63118	6.72924	7.25606	6.71106	6.14839	6.81831	6.82448	6.23333	6.74658	6.60108	6.69987	6.75733	6.3888	6.34672
1561640_at		7.1379	7.05722	7.82565	7.44721	7.79695	7.69204	7.5379	7.56316	7.4341	8.67871	7.66402	7.07233	6.63773	7.02551	7.35801	7.12946	7.59026	7.34326	7.58997	7.5831	6.98412	7.67613	7.28967	6.75863	7.78516	7.2911	8.08924	7.86214	7.61822
1561642_at		5.08079	5.34147	5.35412	5.29172	5.39887	5.41595	5.53271	5.25802	5.33369	5.3417	5.42704	5.64827	5.36991	5.34016	5.45168	5.35819	5.4809	5.66937	5.32652	5.28761	5.53842	5.70286	5.28813	5.33292	5.43792	5.40415	5.34281	6.42599	5.48017
1561644_x_at		4.76098	4.05885	4.43488	4.91282	4.5213	4.75327	4.67828	4.2979	4.04793	4.11702	5.25293	3.80766	4.32602	3.94811	4.70484	4.32769	4.08258	3.85636	3.76001	4.27143	4.12079	4.00926	4.28166	4.26678	3.748	4.49579	5.31894	3.91684	4.22512
1561653_at		3.74541	3.85439	3.87771	3.91177	3.90374	3.86988	3.87027	3.90127	3.74291	3.84612	3.69321	3.81685	3.84982	3.71388	3.85118	3.91134	3.86413	3.90374	3.92329	3.87013	3.84356	3.83725	3.74342	3.86002	3.98409	3.83252	3.82108	3.7636	3.88125
1561654_at		5.6553	5.92146	5.67766	5.9283	6.42541	7.68712	7.50204	6.98251	5.54019	5.5324	6.10948	6.12138	5.99422	5.12423	6.15619	6.86083	5.295	7.6026	6.90354	6.67063	5.80983	5.62668	5.77329	6.91684	5.28008	6.92028	6.05857	6.81572	5.95478
1561657_at		3.98711	3.87013	4.07146	3.91897	3.98388	4.08323	3.9111	4.02974	4.03576	3.83466	3.93748	4.28606	3.90569	4.14839	4.02096	5.54648	4.18519	4.21052	4.11965	3.94617	4.1671	3.91346	4.31984	3.83407	4.13236	4.00883	3.84662	3.88241	3.88879
1561658_at		4.2122	4.46816	4.69026	4.23427	4.28877	4.3693	4.18743	4.40091	4.39651	4.72946	4.50855	5.02295	4.41516	5.08006	4.36949	4.56247	4.37261	5.07673	4.50418	4.2983	4.39458	4.34508	4.33848	4.28696	4.403	4.71731	4.40017	4.33532	4.40241
1561662_at		4.63018	4.44231	4.78079	4.58177	4.54441	4.57475	4.55693	4.5297	4.61697	4.56805	4.65089	4.59218	4.69885	4.62557	4.69305	4.69942	4.58841	4.58737	4.46816	4.57117	4.69978	4.54548	4.58583	4.50434	4.73008	4.56787	4.48964	4.57704	4.58254
1561663_at		4.11622	4.0138	3.88148	4.10045	3.96808	3.88856	3.93113	3.96584	3.97233	4.04915	3.99658	3.84561	3.914	4.09982	4.08952	4.0617	3.94762	4.32973	3.8875	4.15134	3.96008	3.86427	3.98824	4.10454	4.0186	3.99193	4.07736	4.04915	3.9853
1561668_at		5.0471	5.00366	4.97093	4.93219	5.10474	4.99825	5.05361	5.07431	5.02618	5.06563	4.92001	4.97752	5.08313	4.98526	5.16601	5.02382	4.933	5.21247	4.74401	5.04926	4.93683	5.03133	5.03539	5.05046	4.88685	4.98555	5.15615	5.05826	4.9465
1561669_at		4.72626	4.43722	4.69429	4.82072	4.81044	4.82096	4.77538	4.61906	4.68932	4.68629	4.809	4.67671	4.75297	4.58568	4.32353	4.56247	4.57738	4.5371	4.51626	4.38794	4.70061	4.64217	4.69644	4.49775	4.77538	4.5869	5.17034	4.84254	4.58643
1561670_at		5.19153	5.39732	5.38919	5.21645	5.42367	5.3741	5.46551	5.31835	5.4345	5.48054	5.4861	5.29321	5.35826	5.35334	5.44352	5.37837	5.36034	5.33871	5.43743	5.26052	5.4155	5.50316	5.49595	5.35916	5.41505	5.45473	5.33085	5.48452	5.42246
1561672_at		4.81026	5.33337	4.87787	4.93	4.73203	4.95053	4.96918	4.74105	4.9875	4.99896	4.87356	5.15404	5.03866	4.78174	4.96332	5.0276	5.01488	5.02036	5.10582	5.04817	4.9845	5.05272	4.88941	5.02245	4.89861	4.88072	4.89463	4.94916	4.94916
1561679_at		4.95177	4.99931	4.97574	4.80699	4.93806	4.91393	5.07247	5.00163	5.00479	5.16556	4.98054	5.50118	5.19153	4.99626	5.10621	5.16122	5.14146	5.03878	4.97033	5.07564	5.04016	5.10083	4.98214	4.98417	5.1034	4.97625	5.07647	4.96644	4.8528
1561680_at		4.15209	4.36326	4.37647	4.37071	4.44447	4.35684	4.30101	4.47505	4.36678	4.70018	4.65822	4.48408	4.36743	4.44197	4.37173	4.49346	4.62523	4.48291	4.44206	4.2462	4.46132	4.23496	4.22695	4.43091	4.30236	4.54261	4.36272	4.57721	4.2979
1561683_at		7.0865	7.27009	7.23068	7.16768	7.42743	7.49349	7.11332	7.13905	7.08804	7.21588	7.38693	7.64974	7.24444	7.21114	7.24863	7.181	7.45664	7.57651	7.4183	7.20411	7.43066	7.09841	7.11045	7.70647	7.30046	7.26698	7.21292	7.12714	7.21154
1561689_at		7.85647	7.20775	7.23968	7.31493	7.42641	9.83601	9.46602	7.35733	7.37586	7.20025	6.78396	7.87083	7.59905	6.60288	7.31894	7.03926	7.39741	6.72933	6.85956	7.8676	7.51356	6.92431	7.66975	7.40821	6.93103	7.8718	7.09566	7.53801	7.95868
1561690_at		6.93773	6.33382	7.85087	7.8413	8.04866	7.20527	6.72208	7.81367	7.5535	8.45125	7.55957	6.59156	8.26083	6.24919	7.51046	7.01967	9.01648	6.53848	6.6238	7.6289	7.4491	7.43937	6.67519	7.12209	8.45793	7.71346	7.70187	7.96988	6.47226
1561692_at		4.98198	5.21132	5.14438	4.69942	4.32397	4.6359	4.74889	5.22703	5.5194	5.11925	5.41193	4.44263	7.67064	4.65896	5.11137	4.70597	5.59202	4.54704	4.72188	4.865	5.24253	4.79947	4.90496	4.78916	4.84798	5.14877	5.08511	5.8186	5.30675
1561700_at		5.34437	5.41437	5.49289	5.37467	5.54387	5.12998	5.46406	5.47843	5.45786	5.4215	5.6191	5.51646	5.61299	5.44591	5.46151	5.27708	5.46716	5.43174	5.45576	5.47687	5.43308	5.4556	5.30159	5.34773	5.66927	5.33007	5.58578	5.33822	5.4941
1561702_at		5.53548	5.63242	5.56502	5.42453	5.6975	5.57925	5.40901	5.49087	5.64356	5.54793	5.49094	5.40921	5.62544	5.5295	5.77916	5.3698	5.5907	5.57467	5.52309	5.71703	5.87914	5.58344	5.61559	5.75238	5.64885	5.71377	5.78332	5.60435	5.50462
1561703_at		4.02995	4.09971	4.0991	4.31972	4.29314	4.27164	4.16149	4.05704	4.10009	4.10686	4.20118	4.40711	4.24272	4.17084	4.32801	4.12347	4.16183	4.26843	4.5229	4.15793	4.17854	4.19194	4.26721	4.29553	4.1859	4.41966	4.2986	4.22454	4.18228
1561705_at		7.39777	7.42565	7.62974	7.49884	7.19545	7.60491	7.48599	7.32447	7.44639	7.54463	7.52569	7.2859	7.41482	7.51789	7.5003	7.53885	7.5748	7.64971	7.34403	7.42656	7.35534	7.58183	7.30554	7.2585	7.58277	7.21319	7.42656	7.39216	7.28002
1561706_at		6.01307	6.16452	6.1657	6.07636	6.09713	6.18525	5.97909	6.09729	5.85871	5.99615	5.95983	6.83668	6.1056	5.87123	6.09956	6.1469	6.23409	6.15383	5.94293	5.87418	5.96469	6.07674	5.96306	6.28632	6.1673	6.05419	6.16875	6.09729	6.10412
1561712_at		5.74618	5.8239	5.80795	5.9046	6.11245	5.93664	5.83295	5.97545	5.88019	5.94207	5.90684	5.80533	6.04894	5.92207	5.91257	5.73565	6.02136	5.77101	6.65931	5.7082	6.01082	5.85132	5.98667	6.06466	5.89465	5.94595	5.8626	6.05973	5.76817
1561713_at		3.98409	3.86557	3.87443	4.06185	4.00294	4.11424	3.91483	3.84383	4.07432	3.94198	3.95409	3.90457	4.04267	3.95094	3.95942	4.02554	4.11965	3.87487	3.93454	3.93163	4.02571	4.02096	3.97036	4.22987	3.8922	3.89706	3.96111	3.91056	3.85556
1561718_at		5.67384	5.59734	5.49595	5.48643	5.68747	5.74033	5.65621	5.6909	5.64534	5.72878	5.63626	5.68083	5.75216	5.41928	5.56614	5.63171	5.709	5.72369	5.77742	5.56914	5.70612	5.77479	5.62577	5.65882	5.56464	5.96248	5.6786	5.64012	5.61743
1561733_at		6.4001	5.96527	7.2726	6.57082	7.17194	6.89693	6.749	6.75434	6.60141	6.52681	6.60438	6.42206	6.48042	6.38248	6.13211	6.69217	6.2985	6.12917	7.03543	6.74847	6.5128	6.35393	6.52606	6.42478	6.27418	6.66552	7.008	7.12612	6.4313
1561737_at		4.10698	3.88959	4.1678	4.00091	3.95197	3.89193	4.01991	4.03664	4.04165	3.99565	4.09066	3.91346	3.85503	4.00852	4.00185	4.06829	3.9853	4.07959	4.00808	3.98871	3.96484	3.96008	3.99193	4.07279	4.11702	4.08026	4.01311	3.91006	4.15817
1561738_at		5.35572	5.40415	5.48295	5.31214	5.36024	5.49343	5.50983	5.43598	5.46006	5.47029	5.4814	5.66603	5.38361	5.29097	5.42367	5.41906	5.38595	5.37994	5.22942	5.61649	5.61083	5.5075	5.40456	5.36095	5.68413	5.51448	5.52469	5.314	5.44106
1561739_at		7.40263	6.9356	6.99802	6.80919	7.09576	7.78721	7.29593	7.12574	6.89721	7.16919	7.43466	7.04485	6.99892	7.23242	6.9694	7.87722	7.60691	7.05457	7.17319	6.91491	6.99371	7.29071	7.06925	6.82259	7.19597	6.42822	7.3505	7.20346	6.91365
1561740_at		5.87453	5.90442	5.89893	5.74288	5.89903	5.95569	6.06753	6.00693	5.76663	5.83257	6.13054	5.97272	5.84603	5.86541	5.8703	5.80146	5.97909	6.08654	6.01536	5.79367	5.93723	5.88203	5.87494	5.93625	5.94117	5.88864	5.96377	5.90933	5.88929
1561749_at		8.3732	8.71147	8.47407	8.31472	8.17321	9.23749	9.16175	9.6115	8.84276	9.14725	8.0672	8.73531	8.45778	8.35511	8.94258	8.51652	8.89222	8.58072	8.88784	8.53183	9.08633	8.992	8.42034	8.23629	8.15426	8.79915	9.01648	8.51851	8.58919
1561754_at		4.65584	5.74773	4.95242	4.7051	4.6304	5.26748	4.6089	5.31677	4.80121	4.64425	4.65649	5.05121	4.63077	4.6533	4.57281	4.53315	5.43204	4.89843	4.37344	4.84536	5.1681	6.60305	4.52006	5.9268	4.76553	4.51966	4.54396	4.60219	4.61095
1561756_at		6.44245	6.31083	6.51427	6.43069	6.40578	6.84296	6.52524	6.70226	6.30664	6.50633	6.4232	6.63448	6.38624	6.11071	6.38425	6.1549	6.50985	6.38775	6.2866	6.46902	6.4585	6.55301	6.41054	6.33331	6.51788	6.48643	6.32926	6.38584	6.23828
1561762_s_at		7.34395	6.68789	7.2859	6.64567	7.54609	7.35959	7.48405	6.78396	6.79028	6.48274	7.86841	6.62091	6.84458	7.48266	6.54713	7.51364	7.26594	7.42309	7.37827	6.80452	6.46138	6.81582	6.93936	6.13063	7.35322	6.862	6.55707	6.83961	6.51505
1561763_at		5.96919	6.05955	6.48678	6.1369	6.6645	6.277	6.19147	6.42199	6.55594	5.76178	6.2886	5.87249	6.54595	6.80223	6.08229	6.64775	6.44642	6.00055	5.34235	6.58408	5.81728	6.00214	6.19497	6.06659	6.8051	5.61171	5.72211	6.25491	8.65086
1561767_at		4.66787	4.80517	4.82286	4.74401	4.64234	5.38927	4.71248	4.75719	4.8424	4.85225	4.82792	4.85323	5.07534	4.79086	4.63227	4.67616	4.97873	4.76859	4.70155	4.73307	4.68959	4.5641	4.57451	4.90886	4.93136	4.63138	4.74813	4.97351	4.69559
1561770_at		5.8919	5.0084	5.27956	5.27907	5.16122	4.99516	5.25385	5.17559	5.12207	5.16194	5.14051	5.4586	5.12197	5.4738	4.98489	5.22676	5.34743	5.44185	5.36169	4.99488	5.00936	5.31845	5.15708	5.06149	5.19364	5.032	4.93516	5.07501	5.18232
1561775_at		3.58714	3.52766	3.60648	3.60528	3.63248	3.59115	3.57641	3.58555	3.66712	3.7086	3.60108	3.65363	3.56517	3.61655	3.54439	3.69418	3.60261	3.64752	3.69271	3.58555	3.47048	3.60964	3.55671	3.55951	3.51912	3.58555	3.62634	3.59328	3.51535
1561776_at		4.89956	4.72932	4.78307	5.08174	4.89569	4.7982	4.88941	4.77112	4.78701	4.78538	4.82566	4.76354	4.75763	4.99237	4.94753	4.80308	4.88983	4.90496	4.72349	4.87471	4.79184	4.8995	4.79499	4.79578	4.91017	5.04116	4.93734	4.88485	4.93109
1561777_at		4.36602	4.55097	4.55601	5.0361	4.50956	5.13029	4.95228	4.61906	4.61482	4.60285	4.44074	4.45252	4.38513	4.37969	4.5476	4.4499	5.65555	4.46816	5.17207	4.95354	4.63335	5.16483	4.6846	4.73387	4.35078	4.57738	4.44061	4.47846	4.79355
1561778_at		4.68491	4.47271	4.94944	4.61641	4.52173	4.58507	4.61565	4.52261	4.5216	4.47379	4.43564	4.52873	4.51653	4.55097	4.57085	4.59698	4.46118	4.55001	4.65485	4.90626	4.72398	4.52219	4.70322	5.01283	4.50573	4.51946	4.45717	4.48408	4.8185
1561780_at		4.18613	4.12806	4.42361	4.26427	4.2127	4.4574	4.31017	4.07002	4.1999	4.33608	4.23427	3.97649	4.29697	4.21571	4.42476	4.30236	4.14059	4.36698	4.2189	4.3285	4.26445	4.2509	4.20162	4.34985	4.28059	4.05885	4.46201	4.31604	4.29571
1561786_at		5.60508	5.3448	6.67493	6.04826	6.58667	5.64602	5.66265	6.35189	5.64288	5.79509	6.47661	5.49354	5.93992	5.48257	5.57402	5.87453	5.18773	5.29911	5.37027	5.73893	5.32788	5.56121	6.00713	5.24074	5.43507	5.89006	6.40732	5.91591	5.50108
1561813_at		4.36137	4.43508	4.42079	4.36157	4.43891	4.47321	4.49168	4.35109	4.38118	4.53917	4.53006	4.80941	4.37145	4.30715	4.44659	4.35969	4.32823	4.40877	4.36251	4.68629	4.44514	4.40146	4.19438	4.53138	4.41567	4.40863	4.28751	4.36688	4.36487
1561817_at		4.47321	6.59086	5.63799	4.50832	4.27475	4.35078	4.27332	4.39064	4.47692	6.74944	6.63662	4.41842	4.54704	4.79075	5.76991	6.46482	4.37241	4.48361	4.30382	4.4942	5.13391	4.34454	5.2678	4.88685	7.68048	4.93024	6.93409	4.52522	4.40636
1561828_at		4.25584	4.38247	4.25653	4.26046	4.4264	4.42361	4.36997	4.45138	4.33532	4.44215	4.3943	4.51928	4.39414	4.46816	4.35728	4.45296	4.54971	4.331	4.29697	4.31471	4.46431	4.19291	4.397	4.55534	4.30217	4.37187	4.31875	4.35666	4.69611
1561829_at		5.78551	6.89405	6.32121	6.2736	6.15194	6.44918	6.80568	7.33293	6.00128	6.40018	5.2879	6.28832	5.71975	5.70832	5.85807	5.93082	6.02561	6.34137	6.23791	6.68688	6.11025	6.65959	6.13314	5.65424	7.78593	6.55606	6.37583	6.42377	6.61157
1561834_a_at		7.00966	6.95985	7.27243	6.99456	6.9983	7.15121	6.93603	7.08385	7.17049	7.28716	7.57471	7.75977	7.34181	7.00959	7.21232	7.17933	7.30046	7.36224	7.20272	7.15333	7.09587	7.33046	7.12566	7.43117	7.30399	7.1446	7.0552	7.15162	7.09502
1561844_at		7.46645	7.71542	7.82821	7.44615	7.71517	7.75864	7.6184	7.60472	7.55185	7.78815	7.63835	8.09718	7.69822	7.46759	7.70402	7.52804	7.72041	7.45876	7.70016	7.61652	7.65287	7.60952	7.48674	7.92303	7.76601	7.76477	7.79104	7.49724	7.59142
1561854_at		4.00454	4.4337	3.93303	4.00001	3.95531	3.95612	3.80694	3.76151	3.93477	3.86461	3.99382	3.94789	3.82005	3.89883	3.86073	4.10024	3.97671	4.07722	4.0339	4.0974	3.9758	3.97956	3.92228	3.8875	3.87867	4.00246	3.88286	4.03616	3.93847
1561855_x_at		4.1309	4.51469	3.83675	4.12172	3.90457	4.02554	3.96611	3.88534	3.9728	3.91547	4.42117	4.07646	4.03156	3.93163	3.91811	3.88959	4.02899	4.09885	4.19622	4.14432	3.87057	4.01706	3.88601	3.8492	3.9777	3.98453	4.09563	3.88148	3.95985
1561856_at		3.93113	4.07593	3.87771	4.07479	4.10475	4.08536	3.97486	4.0393	3.88729	4.01803	4.02374	4.13746	4.00708	4.07414	4.12079	3.94426	4.05761	4.34872	4.29099	3.96111	4.05495	4.1641	3.9111	4.07502	4.20162	4.18905	4.0922	4.04366	4.09655
1561857_at		4.22802	4.16103	4.21603	4.17619	4.20891	4.27663	4.25964	4.1309	4.14344	4.16533	4.19667	4.40378	4.22292	4.04635	4.2986	4.15527	4.20074	4.20785	4.17579	4.19062	4.12633	4.16586	4.30396	4.46214	4.20255	4.20932	4.19049	4.13328	4.25027
1561860_at		4.50594	4.4669	4.52591	4.53438	4.47255	4.64595	4.48073	4.52085	4.6218	4.5286	4.67158	4.41567	4.57269	4.54987	4.75383	4.57169	4.74666	4.37159	4.55054	4.5621	4.52272	4.60542	4.59658	4.70891	4.50724	4.56632	4.5941	4.67352	4.53669
1561861_a_at		4.77861	4.5669	4.67553	4.64034	4.71155	4.527	4.56332	4.68598	4.67143	4.5539	4.63227	4.65052	4.80418	4.94903	4.62264	4.63303	4.74312	4.78004	4.65422	4.6817	4.81479	4.71642	4.61454	4.70104	4.95768	4.74299	4.72246	4.57917	4.74941
1561863_a_at		4.97768	4.94944	5.02873	5.03773	5.02132	5.08377	5.09457	4.89274	5.00744	5.08972	5.10411	5.23289	5.06334	4.9845	4.99957	5.03866	4.93368	5.02255	5.0916	4.90552	5.01469	4.98408	4.93136	4.94882	5.03486	5.00945	5.01948	5.07007	5.0346
1561864_at		4.07551	3.86073	3.85043	3.98017	3.95558	3.94334	3.87057	3.84383	3.91429	3.90317	3.86955	3.94334	3.90374	3.84301	3.98791	3.91631	3.96913	4.13399	3.96226	3.87323	3.96828	4.01021	3.95462	3.98213	3.83799	3.95531	4.00734	3.91663	4.00063
1561867_at		3.83328	3.64192	4.25978	4.03323	3.83053	3.88241	3.75552	3.73853	3.92412	3.74113	3.90374	3.69661	3.88348	3.98285	3.74143	3.84028	4.0138	3.72296	3.94098	3.99273	3.84746	3.93192	3.8847	3.93812	4.00576	3.92537	3.84982	3.8299	3.8985
1561868_at		7.57306	7.61247	7.51936	7.59642	7.65618	7.63261	7.54751	7.56054	7.57342	7.67367	7.66319	7.63643	7.74873	7.58735	7.74864	7.57931	7.7241	7.82002	7.60415	7.74969	7.70942	7.70164	7.6225	7.76444	7.68724	7.79379	7.53581	7.55133	7.61385
1561870_at		3.85743	3.97728	3.82263	3.84329	4.02243	3.89019	3.86988	4.18683	3.88694	3.79332	3.82376	4.07646	3.78439	3.85217	3.83466	3.80386	3.88601	4.33266	3.92448	3.74204	3.92098	4.50483	3.87726	3.76298	3.94217	4.32769	4.02074	3.87374	3.92136
1561871_at		9.81502	10.336	10.1606	10.1205	10.0568	10.2867	10.1604	9.84911	10.1992	10.3133	10.1125	10.6525	10.4249	10.0017	10.5575	10.0814	10.5607	10.6112	9.98811	10.2616	10.3407	10.0983	10.3457	10.6112	10.0609	10.2602	9.91715	10.1431	10.0506
1561872_at		4.78489	4.7266	4.61508	4.74706	4.82286	4.73615	4.70726	4.65105	4.76163	4.57975	4.74758	4.59553	4.69387	4.86109	4.6987	4.68661	4.75499	4.94783	4.88367	5.01664	5.01796	4.68277	4.71337	4.92269	4.62668	4.93925	4.78747	4.57432	4.64744
1561879_at		4.89142	4.78991	4.92064	4.66911	4.91108	4.76247	4.73706	4.98799	4.85846	4.83484	4.73797	5.03211	4.67407	4.8319	4.87158	4.65738	4.73857	4.77557	4.92706	4.96687	4.85786	4.79563	4.85261	4.75611	4.61261	4.7509	5.04176	4.70386	4.87603
1561883_at		7.13172	7.457	7.29091	7.20585	7.27873	7.53022	7.37795	7.25464	7.21225	7.38241	7.29753	7.64695	7.1976	7.2715	7.29441	7.26188	7.58663	7.56337	7.30554	7.04944	7.52058	7.42267	6.96708	7.54792	7.58027	7.19345	7.24708	7.27275	7.15333
1561886_a_at		5.1377	4.81876	4.83945	6.66998	5.37709	6.47495	6.67879	5.44623	5.5232	4.97673	4.77818	4.9465	4.8124	4.84337	5.20745	4.82452	4.67373	4.86057	4.5407	4.94916	6.76755	6.73143	5.82876	5.66985	5.63773	4.61047	4.53138	6.23279	5.50679
1561887_at		6.81341	7.18321	7.10961	6.93788	7.22852	7.1926	7.04074	7.1035	7.18668	7.13094	7.21213	7.23412	7.24146	7.13374	7.24534	7.09557	7.07745	7.18181	6.98993	7.03422	7.00031	7.21271	7.16621	7.1813	7.13717	7.27106	7.09086	6.98455	7.00151
1561893_at		6.92813	6.45112	8.55288	7.35414	7.69692	7.85951	6.96059	8.01101	7.02314	7.25615	8.01934	7.54949	6.44756	6.53105	6.36553	6.20378	6.62871	6.42251	6.67429	6.66281	6.41623	6.44367	6.41436	6.64731	6.73528	7.3312	8.20692	6.5672	7.08427
1561895_at		4.37241	5.70923	4.27749	4.60716	4.38411	4.47736	4.77284	4.3913	4.5518	4.50832	4.41332	4.37464	4.47151	4.77208	4.52591	4.40757	4.46277	4.49127	4.37625	4.54581	4.50765	4.41693	4.59611	4.64819	4.34256	4.39963	4.26695	4.31972	4.45365
1561896_at		6.88822	6.82448	6.3695	5.66492	5.77033	6.04826	5.78706	6.01896	5.97628	6.05973	6.30192	6.63151	6.23342	6.00506	5.86399	6.20978	6.45509	6.413	6.10467	6.02412	5.8974	6.19574	5.91335	6.11696	5.96948	6.15433	6.30146	6.16858	6.0727
1561902_at		3.8013	3.72673	3.65792	3.80421	3.80639	3.82347	3.6437	3.75062	3.83605	3.74232	3.77275	3.80839	3.84135	3.85528	3.80227	3.66253	3.72689	3.84689	3.75481	3.69578	3.82347	3.79397	3.77202	3.81055	3.77167	3.77202	3.67802	3.85439	3.78386
1561905_at		5.87669	6.1793	5.70589	5.92366	6.13625	5.86597	5.85132	5.88272	5.85022	5.82151	5.66229	5.90078	5.86683	5.68722	5.86477	5.86163	5.92926	6.08044	5.8987	5.74952	5.77237	5.98042	5.73218	6.05635	5.99151	6.0668	5.84066	5.87969	5.83883
1561906_at		4.23276	4.05981	4.06621	4.23044	4.64191	4.64721	4.42361	5.36965	4.28736	5.98271	4.49588	4.14384	4.15153	4.0381	4.15267	4.03957	4.41842	4.30236	4.06901	4.20891	4.1198	4.28451	4.0778	4.11188	4.25377	4.14507	4.18949	4.12725	6.84606
1561909_at		6.3794	6.45299	6.42941	6.3916	6.3922	7.1595	6.50756	6.5774	6.30907	6.41348	6.25809	6.31299	6.53263	6.04166	6.41235	6.30263	6.42068	6.58742	6.53064	6.6004	6.35517	6.78805	6.48899	6.44677	6.46075	6.40856	6.63662	6.17469	6.28422
1561910_at		6.20644	6.32932	6.45774	6.2991	6.64542	6.55727	6.40502	6.342	6.22176	6.40881	6.23575	6.29557	6.43285	6.2222	6.29016	6.04181	6.41455	6.14394	6.24811	6.37525	6.17838	6.38064	6.22432	6.12316	6.29154	6.79499	6.4118	6.16123	6.21674
1561911_at		4.27796	4.26118	4.43167	4.2983	4.35471	4.36654	4.39275	4.42415	4.40283	4.43488	4.32106	4.22598	4.44122	4.41432	4.23183	4.24793	4.33608	4.33117	4.40343	4.42132	4.21571	4.37537	4.45156	4.35635	4.34842	4.31416	4.39622	4.3248	4.4339
1561912_at		3.86413	3.88241	3.81055	3.86727	6.90993	3.91346	3.83943	3.83705	3.96628	4.03134	3.87057	3.77977	3.88554	3.77034	3.78639	3.94482	3.67868	3.88376	3.94521	4.0296	3.90792	3.87867	3.96304	3.93902	3.79007	4.0268	4.02423	3.92027	3.93218
1561914_at		5.14478	5.3254	5.2171	5.201	5.25564	5.3167	5.14935	5.18193	5.33337	5.21469	5.27012	5.10686	5.53548	5.04848	5.2548	5.0689	5.51688	5.14604	5.14578	5.42001	5.15755	5.43052	5.37526	5.20511	5.19691	5.50567	5.31821	5.08179	5.15265
1561915_at		6.4263	6.43838	6.73618	7.08776	7.22612	6.65115	6.5547	6.71929	6.87189	6.51771	6.57293	6.63042	6.71475	6.51139	6.7763	6.56072	6.42168	6.20563	6.56419	6.4022	7.11848	6.85881	6.42121	6.61335	6.61029	6.7548	6.72915	6.34808	6.73062
1561916_at		6.34291	6.48702	6.11265	6.27137	6.16201	6.284	6.20853	6.43672	6.15858	6.32177	6.02592	6.16278	6.30086	6.17781	6.42778	5.94241	6.16414	6.37433	6.20644	5.87104	6.05857	6.41664	6.23937	6.44884	6.18046	6.16593	6.11548	6.22057	6.279
1561917_at		5.97477	6.22521	6.01485	6.12692	6.12114	6.25215	5.96357	5.82354	6.07824	6.1094	5.89254	6.06307	6.26147	6.18544	6.18186	6.01114	6.0601	6.07214	6.02383	5.87839	6.19861	6.10412	6.10927	6.23502	6.12378	6.26757	6.06921	5.94373	5.9783
1561918_at		5.47239	5.91811	6.07037	5.7395	5.845	6.5191	5.70482	6.16307	5.81457	5.77014	5.72133	6.21792	5.79557	5.63809	5.74288	5.58391	5.63509	5.74746	5.87549	5.92295	5.81593	5.76143	5.81467	5.80343	5.69167	6.02931	5.91534	5.59856	5.85599
1561919_at		6.12425	6.34766	6.39838	6.10431	6.25197	6.13748	6.21315	6.17632	6.25052	6.28711	6.12347	6.42429	6.18068	6.06083	6.12852	6.44201	6.09642	6.55643	6.49152	6.08806	6.28432	6.22361	6.1736	6.19768	6.39831	6.17855	6.18108	6.10018	6.14583
1561924_at		4.97562	4.7345	6.48261	4.62434	6.99038	6.57516	6.54073	6.55512	5.01586	5.7829	5.0174	5.99285	4.83854	4.54628	4.73995	4.68261	4.57315	4.82269	5.37709	5.64966	4.83501	4.69292	4.98023	4.61439	4.56906	5.98852	5.19816	5.13434	5.23514
1561926_at		3.75617	3.73736	3.81685	3.72574	3.68137	3.77275	3.67127	3.76985	3.85584	3.79658	3.75088	3.76226	3.75771	3.69008	3.77006	3.7636	3.72346	3.7792	3.71622	3.67608	3.91858	3.77047	3.70717	3.86913	3.51535	3.73758	3.71855	3.6962	3.82038
1561938_at		4.98526	5.40139	5.13798	5.20012	8.66474	5.55119	5.27327	4.98489	5.13545	5.24099	6.19768	5.15487	5.31473	5.28258	5.18826	5.10257	5.06268	5.59422	6.79686	4.99195	5.30003	5.34292	5.55009	5.42816	5.07422	5.13636	5.16133	5.13496	4.98871
1561944_at		6.95134	7.13276	6.94633	6.89073	6.85409	6.9318	7.06407	6.82215	6.81821	7.01767	7.05733	7.09855	6.88864	7.06738	7.07604	6.95545	6.96319	7.13111	6.97599	6.78234	6.82084	6.98298	6.97979	6.84925	7.04356	7.10126	7.0268	6.96509	6.94732
1561953_at		4.02702	4.11702	3.97879	4.05806	4.01497	4.03255	3.95719	4.09712	4.02541	3.95005	3.96966	4.12401	3.86127	4.11543	4.08778	4.06023	4.13043	4.04357	4.15237	3.96611	4.07372	4.06716	4.0518	4.12236	4.03844	4.135	4.23775	3.97795	4.1181
1561956_at		6.13531	6.27832	5.75681	5.98513	10.5491	6.30427	6.2442	9.17966	5.75681	6.33893	5.90644	7.056	6.14847	5.92632	5.86173	5.58141	6.91123	6.24866	6.71263	6.3038	6.09688	7.0788	5.86958	5.30833	10.0622	5.56996	7.66134	5.75789	5.82081
1561959_x_at		3.76935	3.66492	3.59328	3.60776	3.68791	3.58061	3.70672	3.75088	3.70228	3.66316	3.6805	3.71388	3.69321	3.54439	3.50931	3.51535	3.54111	3.65039	3.66091	3.61471	3.66136	3.64314	3.65692	3.54439	3.68137	3.69708	3.70178	3.71339	3.6317
1561962_at		4.32679	4.20296	4.26159	4.1486	4.34826	4.23968	4.33818	4.26538	4.36001	4.21531	4.34723	4.03378	4.44708	4.32619	4.14295	4.25234	4.10698	4.12725	4.16308	4.3647	4.40506	4.24325	4.38059	4.08864	4.34751	4.19627	4.40178	4.3959	4.30666
1561964_at		6.09972	5.29852	6.39673	5.56905	6.35539	6.4313	5.82046	6.36197	5.7275	6.889	5.48848	5.73812	5.21743	5.73232	5.25723	5.38291	6.36414	5.38324	5.8423	5.76738	5.19201	6.34017	5.30845	5.20116	5.61354	5.71062	7.34701	5.91215	5.8637
1561989_at		8.01061	8.23469	7.84213	7.88649	8.14205	8.05954	7.94931	8.03132	7.98752	8.21742	7.94113	8.31629	8.00198	8.15692	8.24491	7.84798	8.22244	8.31163	7.97897	7.83685	8.03473	7.89684	7.8605	8.04185	8.13968	8.19232	7.95258	7.97348	7.90327
1561995_at		6.70529	6.61795	6.87113	6.74753	6.71641	6.68536	6.74068	6.75871	6.70602	6.71801	6.70316	6.69351	6.70866	6.82569	6.68965	6.69464	6.67941	6.56315	6.60465	6.70962	6.59634	6.70778	6.6502	6.60837	6.73838	6.76964	6.68499	6.70953	6.74228
1561998_at		4.17901	3.99658	4.20338	4.00063	4.15209	4.07656	4.29682	4.12684	4.1655	4.08497	4.07865	4.1603	4.07101	3.87182	3.93869	3.86413	4.20144	4.01359	4.44391	4.11044	3.8759	4.23512	4.17251	3.89586	4.23836	3.98843	4.0902	4.0121	4.15584
1562006_at		6.40652	6.4944	6.55812	6.1535	6.70364	6.69583	6.51472	6.43352	6.49033	6.51756	6.58917	6.78422	6.51482	6.76275	6.44828	6.4707	6.79999	6.46582	6.50833	6.44221	6.71263	6.58242	6.27789	6.52259	6.79159	6.62091	6.59321	6.46785	6.45725
1562007_at		4.54086	4.53651	4.64178	4.55454	4.44403	4.39448	4.46262	4.38411	4.40895	4.59946	4.40204	4.58254	4.42625	4.44391	4.60347	4.53987	4.53223	4.60088	4.62509	4.58583	4.58919	4.51304	4.58871	4.6919	4.52558	4.51653	4.52827	4.61991	4.47637
1562009_a_at		4.98408	4.98678	5.34281	5.04176	5.17728	5.32021	5.21948	5.24205	4.88747	5.12164	4.99405	5.29514	5.00604	4.76083	4.9829	4.90849	4.79383	4.98381	5.08702	5.12539	5.03711	5.00434	4.94894	5.05361	5.00958	5.20074	5.43296	4.8666	5.16091
1562010_x_at		5.03421	5.0346	5.87678	5.28308	5.21777	6.00128	5.49189	5.41917	5.25011	5.26171	4.96167	5.60569	5.17675	5.09753	5.15837	5.06334	5.28981	5.10544	5.13486	5.75497	5.34743	5.25018	5.3162	5.37156	5.14103	5.28613	5.42478	4.92234	5.31998
1562016_at		6.15011	5.9936	6.1526	6.12099	6.69085	6.1937	6.04727	5.79531	5.89576	6.31093	6.1103	6.15084	5.92164	6.09442	6.13994	7.03465	6.1323	6.05796	6.06542	6.25395	6.04571	6.27038	6.01356	6.08308	6.7562	6.43608	6.311	6.12562	5.79196
1562023_at		4.84416	5.06943	4.94311	4.95053	5.06877	4.95809	4.9288	4.89694	4.87884	4.82859	4.93188	4.85483	4.90218	4.99364	4.91303	4.95718	4.84485	5.21132	4.97148	4.95966	5.10273	5.02188	4.94324	4.86691	4.93475	4.98722	4.98046	4.99617	4.94142
1562032_at		5.22301	5.20796	5.07039	5.20796	5.03819	5.24032	5.04472	5.20145	5.3379	5.14512	5.21582	5.17372	5.28909	5.14913	5.26039	5.10918	5.34589	5.10001	5.17685	5.23549	5.18003	5.30853	5.20279	5.38763	5.21316	5.14702	5.1211	5.19952	5.0664
1562035_at		4.12236	3.98195	4.30873	4.11919	4.02892	4.17588	4.13873	4.2237	4.11281	4.25527	4.15892	4.09373	4.05968	4.06023	4.05736	4.20056	4.10124	3.97818	4.11368	4.3204	4.04592	4.12835	4.13255	3.95164	4.00412	4.06185	4.27923	3.94831	4.23723
1562036_at		6.86991	7.09336	7.1953	7.03861	7.33422	7.55442	7.07716	7.2268	7.02594	7.11803	6.94739	7.68185	7.16246	6.91123	7.05467	7.02532	6.93435	7.0997	7.24078	7.43893	7.13119	7.04409	7.07299	7.09855	7.0912	7.97667	7.37569	7.02377	7.15216
1562045_at		6.95711	7.06481	6.52084	6.63018	6.49213	6.6168	6.56523	6.46442	6.7496	6.71166	6.65282	6.71318	6.61746	6.5592	6.47477	6.49254	6.6363	6.6767	6.52105	6.56255	6.60518	6.81124	6.80329	6.74874	6.73178	6.41903	6.78004	6.37433	6.55276
1562056_at		6.80585	7.79763	7.69704	8.25496	8.34149	8.17564	7.54038	7.48111	8.208	7.81843	7.05487	7.08894	7.49758	6.8445	9.13063	8.37404	8.16811	8.03132	8.53494	8.14869	7.70552	6.7381	7.00081	6.80964	7.37427	7.80055	7.16648	6.65644	7.53765
1562057_at		5.1554	5.34016	5.13957	5.08249	5.33467	5.1331	5.12697	5.21924	5.06131	5.15626	5.13382	5.09786	5.08301	5.16991	5.29417	5.33945	5.07642	5.23167	5.08313	5.19008	5.08961	5.12182	5.04555	5.23479	5.10766	5.08992	5.22962	5.14294	4.9343
1562059_at		7.06746	6.1323	7.06445	6.21489	6.17948	6.25137	6.25791	7.49568	6.52373	7.03002	6.94669	6.16201	6.34822	6.07844	6.39142	6.85871	5.7965	6.87163	6.98243	7.02962	6.86564	6.86109	6.33344	6.22599	6.19583	6.53329	6.34482	6.09395	7.44899
1562062_at		9.49361	9.95016	10.8288	10.3963	12.0583	11.8024	10.4639	10.8361	10.1985	9.91206	10.0625	10.7342	10.5065	9.35871	9.94395	9.6982	10.1613	10.6309	9.88425	11.4755	10.5579	10.9767	10.2008	9.86413	9.98988	11.2029	10.9883	10.0983	10.221
1562063_x_at		9.74056	10.0299	10.9345	10.4574	11.8788	11.7223	10.4783	10.9633	10.2223	9.79893	10.1437	11.2014	10.5563	9.43669	10.0592	9.64387	10.1625	10.6549	10.1562	11.3266	10.5676	10.9586	10.336	10.1654	10.1301	11.2569	11.1011	10.1521	10.2666
1562067_at		4.95159	4.92356	4.87301	4.8737	4.79523	5.58965	4.86799	4.70794	4.84945	4.74421	4.85786	4.9057	4.89157	4.81696	4.78999	4.98516	4.80631	4.86126	4.7615	4.78633	4.71092	4.74375	4.86039	5.14266	4.97851	4.75569	5.01247	4.73706	4.8079
1562068_at		6.15402	6.06917	6.14043	6.00118	6.14342	6.22438	5.86838	6.19453	6.27111	6.04826	6.11588	6.2856	6.12416	6.30817	6.3234	5.95307	6.36719	6.1963	6.20203	6.48027	6.09578	6.06489	6.15274	6.08028	6.17595	6.03836	6.17585	6.0655	6.01008
1562069_at		5.40863	5.61094	5.66033	5.63509	5.69543	5.74544	5.80964	5.79964	5.6958	5.59825	5.62075	5.72708	5.51473	5.5919	5.66443	5.55818	6.02136	5.77418	5.59118	5.4327	5.70728	6.35298	5.57615	5.58703	5.71368	5.67479	5.56771	5.60053	5.66863
1562071_at		4.54441	4.4337	4.48348	4.57721	4.51703	4.46894	4.5127	4.41065	4.43977	4.47239	4.36216	4.49359	4.53496	4.36001	4.36092	4.47206	4.42494	4.38293	4.4798	4.59631	4.42986	4.47753	4.46243	4.41501	4.45193	4.34866	4.39981	4.34842	4.38997
1562076_at		3.60355	3.78292	3.81628	3.69366	3.74519	3.66363	3.77762	3.7014	3.71673	3.76488	3.74113	3.70672	3.66855	3.6256	3.70228	3.65744	3.66545	3.81147	3.78331	3.70672	3.87374	3.73295	3.67398	3.71973	3.6085	3.98897	3.72011	3.65411	3.74563
1562079_at		3.70514	3.80942	3.80011	3.68356	3.89193	3.78046	3.89442	3.78087	3.69661	3.90059	3.79445	3.59612	3.72725	3.70753	3.7795	3.81949	3.72969	3.8384	3.77671	3.7928	3.65039	3.74759	3.74967	3.74906	3.71427	3.7636	3.86557	3.7925	3.68905
1562082_at		3.60964	3.70007	3.70628	3.76456	3.8384	3.75883	3.7092	3.62971	3.76935	3.82005	3.87867	3.72296	3.79814	3.72388	3.78259	3.71388	3.67435	3.76329	3.77006	3.76046	3.75481	3.75347	3.81559	3.57337	3.78761	3.68473	3.75685	3.76151	3.66316
1562083_at		4.44231	4.40359	4.6411	4.33619	4.53902	4.50224	4.55468	4.49871	4.50122	4.52442	4.41051	4.60846	4.40053	4.41934	4.52574	4.3402	4.46026	4.55439	4.46277	4.39145	4.43077	4.26516	4.53929	4.50207	4.49546	4.488	4.37871	4.61586	4.4077
1562084_at		4.98934	5.13206	5.14126	5.24941	5.17801	5.36826	5.03596	5.10766	4.92274	4.90205	5.2171	4.90859	5.25091	5.13252	5.24343	5.11505	5.16585	5.3912	5.17664	5.28693	5.14225	5.0813	5.04795	5.1991	5.35325	5.28444	5.10383	5.01859	5.05444
1562086_at		3.93303	3.77746	4.04245	3.82376	4.01159	3.8375	3.87256	3.98175	3.80199	3.90792	3.82616	4.79804	3.9137	3.85503	3.81189	3.96263	3.89968	3.72707	3.81685	3.78537	3.77861	3.91897	3.84612	3.90529	3.87995	3.87207	3.89716	3.90612	4.12957
1562091_at		4.5476	4.49342	4.32454	4.44958	4.2967	4.41796	4.45701	4.38045	4.41035	4.57374	4.43977	4.58161	4.4189	4.37853	4.34186	4.28095	4.55054	4.4768	4.48377	4.39981	4.33766	4.488	4.39237	4.52724	4.59336	4.45542	4.43138	4.4528	4.4264
1562093_at		5.01258	4.90732	4.97306	5.05316	4.91448	4.99012	5.09566	5.12635	4.93059	5.31249	4.96079	5.14103	5.18155	4.94903	5.02222	5.0071	5.07247	4.85092	5.15338	5.08897	4.64153	5.12497	5.00039	5.17061	5.09594	4.98396	4.99923	5.04318	5.11394
1562094_at		4.84406	4.7509	5.07939	5.16386	5.05975	5.25074	5.17976	5.10847	5.11619	5.02169	5.14898	4.97625	5.08673	4.97212	5.11633	5.01012	5.1538	4.89662	5.03989	5.08796	5.05687	5.17638	5.48898	5.09472	5.02951	4.96869	4.94868	5.13391	5.10926
1562099_at		5.37694	5.63626	5.4172	5.45045	5.2	5.35582	5.33925	5.67134	5.45089	5.45473	5.65967	5.43359	5.48887	5.50601	5.54766	5.35959	6.09132	5.55154	5.46418	5.66211	5.57294	5.83415	5.68122	5.23872	5.47405	5.67086	5.98981	5.49277	5.35245
1562100_at		5.5058	6.09846	6.19926	5.90684	6.11645	6.23019	6.04664	6.00633	5.96831	6.15203	6.24483	6.12388	6.27824	6.01245	5.99527	6.09112	6.18073	6.36187	5.93866	6.20686	6.06438	6.0696	5.98009	6.20016	6.09179	6.13972	6.30294	5.96597	5.95086
1562102_at		3.97818	4.12035	4.23854	4.06526	4.02594	4.23705	4.27029	4.16915	4.11742	4.61297	4.09673	4.1678	4.05719	4.15024	4.13328	4.25838	4.06576	5.7828	6.55243	4.24562	4.403	4.20717	4.25422	4.13124	4.30972	4.05633	4.06576	4.31257	4.16324
1562106_at		4.90859	4.739	5.12649	4.93247	4.85312	4.99179	4.7383	4.94773	4.89034	4.92341	4.76974	5.0466	4.99503	4.8628	4.9142	4.85045	4.96597	5.0846	4.92168	4.94036	4.91076	5.10766	4.89795	5.04902	4.97724	4.91512	4.91639	4.74772	4.94521
1562111_at		3.94943	4.17936	4.02554	4.05104	4.03716	4.20536	4.10493	4.05475	4.19527	4.11826	4.17797	4.05094	4.11114	4.16978	4.26136	4.03217	4.11949	4.009	4.00483	4.03692	4.29772	4.16324	4.08097	4.24809	4.10547	4.07372	4.229	4.24483	4.20754
1562112_at		4.39042	4.20997	4.41673	4.45266	4.06733	4.43243	4.2107	4.31763	4.39791	4.42758	4.15651	4.37277	4.2988	4.03825	4.65456	4.39574	4.34237	4.64205	4.39012	4.42758	4.25964	4.30554	4.25311	4.59167	4.31513	4.41451	4.35324	4.14295	4.15755
1562122_at		4.56381	4.62329	4.54013	4.54495	4.55693	4.43783	4.62973	4.53887	4.65311	4.47532	4.75297	4.73465	4.47627	4.57503	4.51428	4.58919	4.59566	4.81463	4.61036	4.43229	4.61734	4.58717	4.53354	4.51633	4.80694	4.58338	4.58318	4.56247	4.46492
1562137_at		5.0077	5.03211	4.88637	4.86302	4.83282	4.76837	4.91813	4.72174	5.12034	5.09147	4.93944	4.60542	4.92745	5.14103	5.10219	5.04608	4.956	4.83213	4.8804	4.95834	4.85366	5.03313	5.34918	5.0802	5.11514	4.9048	4.8995	4.86239	4.83945
1562144_at		7.32859	7.72309	7.09446	7.32428	7.02907	8.04595	7.11718	7.12486	7.31831	7.41	7.12714	7.94743	7.20527	6.98478	7.05636	7.07399	8.45283	7.35003	7.22187	7.1148	7.23968	7.22951	7.06946	7.4756	7.26451	7.49382	7.59548	7.2039	7.05902
1562158_at		5.22351	5.02493	5.28183	5.58703	5.30022	5.37591	5.0466	5.32223	5.0995	5.09566	5.39908	5.41941	5.26987	5.40842	5.43531	5.08559	4.9288	5.32374	5.25963	5.47197	5.30931	5.2171	5.23963	5.34525	5.3221	5.56691	5.30184	5.31079	5.18946
1562161_at		6.16696	6.30201	6.62165	5.96306	7.24542	6.48739	6.52005	6.44374	6.39932	6.4715	6.91348	5.94398	6.23717	5.94108	6.03972	6.21269	6.20661	6.4736	7.22544	6.14003	6.08905	6.55669	6.16916	5.86127	6.0956	5.96367	5.94178	6.17642	6.40063
1562162_at		5.4804	5.54305	5.57654	5.55227	5.62532	5.56296	5.5966	5.80877	5.55039	5.54007	5.64704	5.70923	5.77862	5.55722	5.68513	5.73283	5.84447	5.65795	5.61754	5.61861	5.60208	5.6477	5.71362	5.74022	5.53629	5.47148	5.52481	5.68806	5.55426
1562163_at		5.38574	5.66708	5.64217	5.46856	5.77872	5.93918	5.64661	5.44467	5.53619	5.62544	5.57424	5.74362	5.54766	5.65424	5.63142	5.65333	5.83524	5.67546	5.67569	5.67362	5.65343	5.86154	5.54467	5.55098	5.81333	5.82601	5.4663	5.61559	5.50392
1562165_at		4.34284	4.39682	4.32397	4.37145	4.51088	4.34935	4.39719	4.27593	4.41765	4.28305	4.24903	4.44595	4.1999	4.34565	4.31148	4.21884	4.17854	4.50276	4.44836	4.45522	4.41332	4.26711	4.31168	4.67584	4.33331	4.36367	4.26267	4.23115	4.24634
1562166_at		7.0478	7.19666	7.03629	6.97655	7.30767	7.21949	7.14686	7.00903	7.02688	7.1245	7.23026	7.4183	7.05083	7.21364	7.11922	7.12804	7.2325	7.3611	7.17097	6.94098	7.10501	7.21114	6.83709	7.41719	7.08054	7.37922	7.13884	7.12726	7.0455
1562168_at		4.83693	4.81269	4.73307	4.86245	4.79916	4.85092	4.7864	4.86395	4.82707	4.75357	4.76859	5.03117	4.909	4.70597	4.8995	4.87095	4.71969	4.80068	4.71681	4.62796	4.79158	4.82084	4.86619	4.70838	4.68205	4.84223	4.73461	4.86449	4.93986
1562169_at		4.49326	7.26337	8.22307	5.40456	4.58422	4.55069	4.41035	4.59299	4.55016	4.38319	7.08842	6.30789	4.71345	4.63688	4.61626	4.68932	4.7344	4.58136	5.25723	4.57553	4.56301	4.64363	4.47546	4.809	4.42849	7.43712	5.21282	4.49342	6.66643
1562187_at		5.4895	5.53728	5.52864	5.44422	5.3905	5.53619	5.47405	5.44185	5.60156	5.56178	5.52108	5.52144	5.49647	5.41708	5.56395	5.51534	5.57762	5.73765	5.28349	5.50895	5.54818	5.5189	5.47792	5.71284	5.41317	5.52447	5.5904	5.61223	5.5085
1562189_at		4.91044	5.0232	6.53883	5.03436	4.92385	8.22196	7.19845	4.97403	4.89109	4.94379	5.09326	4.97562	5.04445	4.78119	5.04583	4.87858	5.68436	4.98789	5.85396	5.18844	5.32021	5.57743	5.03734	4.94428	5.22265	4.73857	4.84411	5.01984	6.84816
1562193_at		5.18121	5.26613	4.91798	4.84548	5.09218	5.03831	4.94477	4.96906	4.96762	5.00744	4.91229	5.07799	4.92989	5.14769	4.99179	5.03634	5.25627	5.09343	4.9628	4.98962	4.73008	5.10657	5.07637	4.94065	5.08354	5.10544	5.15551	4.9465	5.01882
1562194_at		5.54335	5.56223	5.31738	6.8132	5.8063	6.80304	6.14214	5.81903	6.3258	5.76368	5.59048	5.68867	5.88414	5.72156	5.96294	5.55165	6.10746	5.84777	5.27255	6.27083	6.54424	5.67134	6.7941	6.11696	5.24713	5.79317	5.71713	5.68523	5.98445
1562201_x_at		4.86202	5.18392	5.78561	5.00998	5.45122	5.09614	4.82539	5.06463	4.99341	5.0599	5.40175	5.94108	5.27022	4.74206	4.54656	5.09931	4.54873	4.91198	4.86676	5.58279	4.66755	4.84749	4.9287	4.50551	4.97135	5.72303	5.35223	5.02618	4.86889
1562208_a_at		6.83599	7.04331	8.22714	7.21815	6.74207	7.19866	7.47991	7.48588	7.20136	7.02725	6.88454	6.86382	6.99138	7.08163	7.09475	6.68133	7.65207	6.57574	7.17746	7.03397	7.17461	6.83403	7.24194	8.25851	6.76539	7.09539	6.92891	7.85514	7.46258
1562215_at		4.2563	4.24984	4.17739	4.20504	4.05329	4.27936	4.26989	4.3878	4.44165	4.50375	4.4736	4.65837	4.34003	4.49233	4.5334	4.30021	4.64393	4.59495	4.29682	4.35536	4.14918	4.42326	4.40557	4.3286	4.35207	4.54721	4.41237	4.32785	4.35804
1562216_at		4.95304	6.03604	5.67217	5.02714	5.38647	5.34929	5.20902	5.08499	5.14066	5.24353	5.18003	5.17071	5.12301	5.30493	5.52012	5.27483	5.29525	6.36495	6.00339	5.20482	5.14357	5.45646	5.35655	5.25513	5.29177	5.88877	5.94528	5.12659	4.88685
1562220_at		7.18111	7.16976	7.15929	7.26443	7.16228	7.54498	7.28044	7.17226	7.1816	7.33367	7.37299	7.77439	7.3989	7.2373	7.31288	7.31964	7.35987	7.50338	7.19961	7.07705	7.19805	7.23501	7.22074	7.53088	7.29013	7.31733	7.07997	7.23517	7.30046
1562229_at		4.81724	4.81399	4.92428	4.70372	5.07409	4.81838	4.82539	5.02188	5.22238	4.91693	5.15205	5.46748	4.86592	5.041	5.00134	5.26084	4.83033	5.25654	4.53184	4.9054	4.95742	5.04752	5.022	4.70627	5.0439	4.94783	5.3263	4.54158	4.99207
1562230_at		4.63357	4.75279	4.75442	4.77106	5.01322	4.67373	5.03005	5.05376	4.77897	5.16855	4.93451	4.59118	4.91787	4.67616	4.71989	5.19178	5.04874	4.75936	4.7537	5.02702	4.55372	4.92297	4.77219	4.64264	4.85606	4.5585	4.80776	4.8873	4.86202
1562231_at		7.30168	7.03366	7.25409	7.1592	7.39662	7.42831	7.24827	7.07472	7.03982	7.02039	7.13953	7.53337	7.24542	7.15333	7.20834	7.21206	7.17194	7.21164	7.14711	7.15043	7.1747	7.35196	7.06977	7.45076	7.47658	7.24417	7.18722	7.03104	7.21657
1562232_at		6.76563	6.58284	6.67422	6.53911	6.70174	6.69902	6.70759	6.40183	6.51179	6.81305	6.53874	6.82687	6.48053	6.57566	6.82242	6.75327	6.6035	6.97381	6.78049	6.6259	6.77934	6.58842	6.55615	6.73351	6.84959	6.82728	6.53643	6.60993	6.60447
1562235_s_at		7.84702	7.49432	9.92162	9.13269	10.4398	8.48366	7.60593	9.46853	10.7061	9.1616	10.0081	9.50256	9.98926	8.72541	9.99511	9.53606	8.87684	9.28144	8.53001	10.3542	9.84805	8.90212	8.74805	8.71311	9.28682	10.6029	11.9101	8.96639	8.3327
1562250_at		4.46836	3.7754	4.47516	4.40415	4.68661	3.90211	3.76521	5.37859	4.18279	4.72099	4.62165	3.87747	3.89558	3.91273	3.89827	4.11796	3.70007	3.7702	4.21085	3.96775	4.0783	3.65692	4.32179	3.95812	3.87148	3.91589	4.87819	5.08724	4.19309
1562260_at		4.50077	4.39259	4.53153	4.6687	5.36286	5.92018	5.22181	5.52777	4.65598	4.54533	4.99617	4.46478	4.65896	4.35743	4.22275	4.38169	4.17306	4.46859	4.74037	4.86234	4.49813	4.24108	4.82614	4.42032	4.25751	4.89963	5.18115	4.82739	4.95653
1562265_at		6.84503	6.81522	7.38187	7.23497	8.88634	7.19491	7.19794	7.08569	7.83146	7.86028	7.43135	6.97662	7.22958	6.94917	7.08207	7.49738	6.53237	7.0288	6.95452	7.96266	7.14039	6.74019	7.14482	6.78518	7.69425	8.1629	8.95504	8.39725	6.78315
1562275_at		5.19348	5.81827	5.51823	6.06794	6.81563	6.2151	5.95086	6.85191	5.62854	5.9016	5.45799	5.8601	5.51229	5.69509	5.75822	5.76381	5.6426	7.74988	5.41877	5.52245	5.86213	6.17115	5.82935	5.86256	5.34866	5.46691	5.49182	5.77171	5.33752
1562276_at		4.41035	4.29619	4.38118	4.45686	4.37389	4.59013	4.39206	4.38811	4.35173	4.34217	4.29413	4.47516	4.49252	4.42451	4.31656	4.33052	4.35018	4.22107	4.36119	4.26788	4.42739	4.47418	4.3284	4.504	4.35969	4.27593	4.36698	4.22309	4.25892
1562280_at		5.57808	5.53496	5.7892	5.69236	6.19135	5.82693	5.55806	6.23855	5.4339	5.81377	5.68333	5.36161	5.97467	5.73185	5.37526	6.05768	6.44509	6.69039	5.77971	5.98266	5.99413	6.42279	5.63248	5.33879	6.2028	5.43551	6.03604	5.65574	5.53338
1562281_at		4.54322	4.4801	5.54659	4.52591	4.59381	6.18034	4.40853	5.45137	4.4798	4.55439	7.45498	4.74206	4.52827	4.35222	4.1563	4.89822	4.48391	4.37027	4.60404	4.60698	4.15913	4.40665	4.2802	4.64783	4.53574	4.67039	5.9785	4.59027	4.51112
1562283_at		4.3284	3.99506	7.39491	4.32973	6.26094	8.08031	6.48709	6.51088	4.67789	5.03341	4.78004	5.83713	4.13292	4.0334	4.29155	4.31314	4.35487	4.93418	6.34557	5.08093	4.40727	4.36537	4.32199	4.40991	4.28801	5.31907	6.06577	5.02082	5.19571
1562286_at		4.09991	4.01781	4.24903	4.05647	4.19194	3.99742	4.00868	4.03844	4.06576	4.09144	4.21957	4.06944	4.09583	4.09243	4.14092	3.95839	4.07656	4.31785	4.33366	3.99193	4.08536	4.16122	4.07551	4.06435	4.07134	4.16497	4.25673	4.0061	4.0121
1562288_at		4.11044	4.05647	4.03359	4.15307	4.08112	5.28322	4.46573	4.03905	4.26738	4.04746	4.0398	4.00552	3.93628	4.14624	4.28594	4.10649	4.20682	3.91501	4.04814	4.08371	4.27487	4.01563	4.06286	4.06023	3.89753	4.02054	4.1108	3.95409	4.18558
1562289_at		6.58196	6.5143	6.65198	7.58038	6.6658	7.18321	7.16672	6.64636	6.99561	6.61049	6.42564	6.90985	7.11051	6.58567	6.72941	6.88252	6.51817	6.24463	6.5265	7.57462	6.81101	8.32234	6.94286	7.18563	6.76798	6.20995	6.83837	6.56255	6.7121
1562290_at		4.21307	4.00275	3.84982	4.24287	3.79756	3.65919	3.6805	3.76488	3.70178	4.94894	3.71539	4.73465	3.59925	3.88105	4.07673	3.6681	3.65039	3.72707	3.76897	3.74759	4.09318	3.77762	4.13459	3.67435	4.14468	3.79412	6.73722	5.27442	3.61266
1562296_at		4.7401	4.59167	4.67504	4.8319	4.54057	4.67337	4.81372	4.78425	4.64579	4.68943	4.7804	4.73465	4.69803	4.85025	4.88212	4.62129	4.85803	4.60008	4.82866	4.66062	4.6013	4.64783	4.59775	4.5576	4.69534	4.79523	4.41693	4.75554	4.72326
1562297_at		4.72599	4.67887	5.05726	5.00405	4.88968	5.01396	4.85566	4.77292	4.74982	4.86256	5.09218	5.11732	4.90626	4.80966	5.05672	4.7672	4.9385	4.96853	4.9385	4.72917	4.84314	4.94695	4.67733	4.79854	4.92857	5.00936	4.8873	4.78566	4.73427
1562300_at		4.61715	4.47449	4.75813	4.56644	4.8308	4.67553	4.80694	4.85185	4.84898	4.65288	4.69113	4.95111	4.72727	4.5297	4.69095	4.6687	4.65738	4.71062	4.75936	4.75554	4.68277	4.46106	5.04987	4.58086	4.63367	4.70997	5.04635	4.70089	4.79158
1562306_at		4.18575	4.329	4.41006	4.43646	4.35897	4.4344	4.48568	4.18228	4.41693	4.38959	4.31046	4.2791	4.3089	4.3284	4.37625	4.42056	4.39195	4.55144	4.37902	4.48697	4.24102	4.43106	4.45088	4.37552	4.47065	4.41656	4.18965	4.37955	4.36568
1562307_at		4.15058	3.99856	7.78955	4.34723	4.96982	6.3891	5.96566	7.38281	3.95005	6.27188	6.0924	4.2735	4.03969	3.93586	3.8864	3.77773	4.00454	3.86857	6.24416	4.61003	3.96167	4.65676	3.97022	4.03834	4.02717	4.88446	7.78189	5.26577	5.18003
1562311_at		4.69178	4.4852	4.61565	4.64304	4.56836	4.63853	4.55915	4.41133	4.56966	4.6569	4.40974	4.59167	4.74772	4.55502	4.60062	4.60454	4.74721	4.34438	4.51212	4.64444	4.64533	4.60347	4.59764	4.60114	4.71969	4.42758	4.57039	4.56821	4.57387
1562314_at		6.49629	6.38863	6.51723	6.47787	6.66718	6.51545	6.41529	6.50833	6.40496	6.43932	6.43219	6.50039	6.43319	6.27305	6.66155	6.44374	6.84637	6.85725	6.60846	6.5435	6.66268	6.3605	6.53756	6.66661	6.68878	6.68491	6.50845	6.44802	6.34131
1562316_at		5.20796	4.79062	6.11606	5.21087	6.14063	5.24886	5.22539	5.83507	5.21039	5.24218	5.16399	5.00163	4.9354	4.60088	5.18656	4.76553	4.91091	4.94984	5.60747	5.18329	4.77799	5.16318	5.01299	5.14492	5.20362	5.16363	5.34306	5.02435	5.45734
1562323_at		7.5758	7.42782	7.48509	7.39567	7.32612	7.3486	7.40125	7.4516	7.46671	7.64213	7.50934	7.98059	7.66425	7.5831	7.84119	7.55751	7.78645	7.83113	7.55159	7.59794	7.67668	7.59084	7.78118	7.82977	7.67035	7.56149	7.40821	7.45559	7.39741
1562324_a_at		6.03613	6.17096	6.28203	6.19463	6.07301	6.16201	6.01307	6.05646	6.21246	6.08011	6.08634	6.19433	6.19808	6.10656	6.16014	6.21761	6.13075	6.25204	5.91522	6.20185	6.10667	6.16325	6.05161	6.36729	6.31153	6.22038	6.24097	5.96646	6.0364
1562327_at		5.14213	5.00567	5.16444	5.16067	5.15149	5.20267	5.3067	5.03188	5.12316	5.26039	5.24389	5.43248	5.1399	5.10544	5.21559	5.09685	5.20731	5.26227	5.14552	5.11786	5.13536	5.17953	5.19612	5.25768	5.29824	5.29648	5.21024	5.18108	5.07919
1562332_at		6.4625	7.29156	6.68561	6.67763	6.78557	6.76632	6.73521	6.69481	6.84397	6.86048	7.04618	6.99614	6.86844	6.76936	6.66532	6.73937	6.77214	6.82514	6.80338	6.82367	6.75195	6.76843	6.57853	6.84085	6.68265	7.16266	6.87285	6.82981	6.72933
1562342_at		3.68709	3.79381	3.6281	3.67317	3.98578	3.84537	3.81663	3.62897	3.88507	3.60776	3.75959	3.65039	3.98134	3.81025	3.65411	4.20734	3.66958	3.69271	3.76682	4.04136	3.90772	3.67016	3.76682	3.78439	4.27185	3.76185	3.70597	3.86215	3.80926
1562346_at		8.30824	8.5686	8.18913	8.01956	8.68143	8.53849	8.24749	8.09964	8.13464	8.53327	8.33228	8.34808	8.30599	8.42508	8.46213	8.42307	8.40186	8.61443	8.25496	8.25614	8.40176	8.32531	8.25172	8.41508	8.24389	9.00129	8.93625	8.40001	8.03174
1562351_at		5.66155	5.68596	5.82126	5.85022	5.6426	5.65032	5.88019	5.6477	5.85662	5.78415	5.72133	5.60388	5.74643	5.72673	5.77228	5.75288	5.79224	5.48624	5.7847	5.6203	5.52885	5.84301	5.78406	5.77704	5.90295	5.81877	5.59007	5.86115	5.74255
1562358_at		4.26843	4.26836	4.33037	4.34175	4.30362	4.39111	4.26311	4.28451	4.24062	4.26937	4.22176	4.38169	4.23226	4.17404	4.16267	4.15125	4.19847	4.19027	4.37145	4.28579	4.22932	4.21571	4.28413	4.04662	4.25212	4.53223	4.20932	4.32454	4.18092
1562380_at		4.99098	4.99378	5.20604	5.08037	4.84374	4.9451	4.87967	5.04973	4.92729	4.78307	4.88839	5.10822	4.80351	5.09549	4.9645	4.93683	5.26397	4.77953	4.86946	4.93599	4.76514	5.06877	4.89097	4.90403	5.23327	5.10451	5.07613	4.8569	4.90356
1562384_at		5.27022	5.18405	5.56109	5.70273	5.24471	6.25949	5.96928	5.37038	5.08396	5.45635	5.13636	5.90397	5.22379	5.15191	5.27722	5.26966	5.81601	5.18317	5.43039	5.15325	5.2481	5.43336	5.35582	5.12883	5.05001	6.95595	5.39317	5.04807	5.88064
1562390_at		5.92596	5.80363	5.78731	5.79208	5.80905	5.93195	5.86305	5.78332	5.72739	5.90895	5.79358	5.53038	5.58279	5.81689	5.75497	5.81025	5.55818	5.66733	5.873	6.15972	5.62577	5.72605	5.92397	5.85757	5.80302	5.92217	5.71443	5.68493	5.8564
1562396_at		3.87965	3.76298	3.81979	3.75034	5.65563	3.83353	3.71249	3.85066	3.74409	4.24999	3.66194	3.79133	3.78798	3.90938	3.70628	3.91589	3.74673	3.90296	3.78468	3.78357	3.75586	3.75387	3.73437	3.83943	3.99292	4.50623	3.90317	3.95787	4.22232
1562398_at		4.66382	4.41873	4.66599	4.64549	4.35018	4.50434	4.58871	4.31456	4.63197	4.5563	5.00736	4.24562	4.72259	4.42494	4.67054	4.34438	4.34081	4.28129	4.33532	4.4697	4.52219	4.46894	4.42534	4.3225	4.59013	4.4551	4.36949	4.63378	4.46078
1562399_at		5.94065	6.0732	6.05723	5.95725	6.37206	6.38483	6.61122	6.4259	6.28944	6.06588	6.4362	6.05043	6.64512	5.93492	6.05511	6.14254	6.26689	6.3187	6.15637	6.20644	6.20589	6.19251	5.90353	6.13054	6.10195	6.08317	6.29565	6.16191	6.20315
1562406_at		4.06023	4.02594	4.13124	4.10213	4.05633	4.1748	3.90649	4.12587	4.08995	4.03323	4.07349	3.98617	4.00868	4.07656	3.9943	4.17579	4.12798	4.1705	4.11281	4.00294	4.11931	4.33688	4.05968	4.44754	4.27952	4.02332	4.0287	4.10878	4.00529
1562416_at		7.94565	7.01603	7.91556	8.0609	8.06037	8.14611	7.60676	8.23204	7.54586	7.68712	8.75099	8.84994	8.16486	7.59063	7.22909	8.31276	7.67499	8.6196	7.43265	8.36308	8.19564	7.94417	7.8183	7.85878	7.58791	8.15692	7.32787	8.06743	7.78335
1562420_at		3.85096	3.88572	3.79105	3.84249	3.75921	4.20296	3.96785	3.91684	3.80328	3.76071	3.7378	3.78655	3.82493	3.703	3.93869	3.81393	3.83869	3.70672	3.81628	3.90279	3.78292	4.00991	3.89777	3.79756	3.83086	3.75652	3.81393	3.64433	4.22802
1562431_x_at		3.82616	3.84418	3.71116	3.78357	3.80942	3.77468	3.68861	3.9055	3.78594	3.77861	3.75262	3.73593	3.68199	3.71539	3.69321	3.91134	3.72062	3.7034	3.84537	3.90059	3.76001	3.68644	3.61907	3.76935	3.84195	3.79915	3.81311	3.68769	3.85798
1562432_at		4.74065	4.75265	4.68477	4.76779	4.69855	4.54548	4.86933	4.46612	4.65501	4.62782	4.60698	4.9199	4.61602	4.49326	4.71999	4.64819	4.76364	4.63321	4.78935	4.79996	4.5334	4.68369	4.76585	4.70963	4.61228	4.99488	4.57609	4.82499	4.84207
1562453_at		5.50404	4.81825	5.28638	4.7345	5.42789	4.98999	4.88747	4.91255	5.06168	4.79075	5.07842	4.7926	4.88321	4.68588	4.82925	4.96014	5.03663	4.81399	4.88168	4.865	4.77818	4.7277	4.69475	4.84223	4.81864	4.9343	5.82884	5.03678	4.85323
1562454_at		6.10037	5.71949	7.75887	6.27111	6.83889	7.64296	6.38751	6.55063	6.62957	6.32886	6.05674	6.9865	6.11916	5.75616	6.04084	6.49711	6.37206	5.65568	7.88175	6.82728	6.27567	6.29664	5.93738	6.50599	5.78448	6.153	6.87801	7.22292	6.44523
1562456_at		6.3276	6.96479	6.90328	7.10914	7.17624	7.43224	6.7218	6.8075	7.02567	7.07107	7.32056	7.26304	6.95039	6.93632	6.99914	6.91249	7.01263	7.04561	6.5876	6.71244	6.84667	6.74967	6.87709	6.21202	7.07264	7.13066	7.09989	6.68315	6.75265
1562459_at		4.5371	4.50245	4.51254	4.49094	4.48291	4.48879	4.47404	4.48568	4.45237	4.65861	4.47798	4.50641	4.38794	4.50122	4.48662	4.50295	4.55295	4.79347	4.47574	4.57056	4.53929	4.56775	4.41693	4.43907	4.43799	4.55406	4.46708	4.40853	4.46634
1562464_at		4.22919	4.43077	4.35083	4.53302	4.36785	4.21149	4.19101	4.15773	4.39634	4.1801	4.30252	4.34399	4.20035	4.1402	4.22194	4.18092	4.12587	4.34597	4.56301	4.29067	4.39309	4.14227	4.20014	4.41796	4.31257	4.32164	4.27233	4.25311	4.3222
1562467_at		5.6594	5.74468	7.48241	6.14051	7.27634	8.46573	7.4116	6.46767	5.97061	7.49694	7.39805	5.52298	5.81667	5.64678	6.64812	5.50015	5.97401	5.34954	6.42503	6.25119	5.86325	6.04143	6.39745	5.76356	6.16489	8.48457	6.25791	5.52374	7.54336
1562468_at		6.99456	6.80839	6.77819	6.81333	6.84858	7.06903	7.00775	6.85341	6.70745	6.85213	6.83562	7.39355	6.81545	7.11038	6.97313	6.89823	7.1334	6.95442	6.64737	6.74279	6.88328	6.78494	6.86615	7.07555	6.99456	6.76173	6.68734	6.80839	6.79587
1562472_at		4.81818	4.82553	4.88335	4.42494	4.45313	4.51049	4.41827	4.61468	4.51827	4.6787	4.59856	4.97887	4.87774	4.60438	4.59352	4.56247	4.69346	4.73256	4.44074	4.46492	4.56644	4.70061	4.46737	4.43564	4.85773	4.35728	4.7328	4.57016	4.55054
1562473_at		5.0191	10.9708	5.43296	4.77345	5.2076	5.3064	4.9087	4.86605	5.17755	5.34072	5.11026	5.31191	7.70085	6.01813	5.02399	4.94142	5.30897	5.34399	4.99129	5.15517	4.83681	5.11562	4.95159	5.01169	5.78332	5.24315	5.63293	4.91529	4.85942
1562476_at		6.75031	7.31008	7.06567	7.02347	7.21087	7.07233	6.92848	7.00493	6.79463	7.11131	7.07217	7.09244	6.78968	6.97655	6.86373	7.10458	7.19436	7.47388	7.3056	6.73593	7.24488	7.12222	7.03598	7.03745	7.16156	7.40769	7.18228	7.06207	6.96772
1562480_at		3.72969	3.69418	3.77496	3.66958	3.53409	3.68255	3.6281	3.71014	3.6437	3.74469	3.65692	3.66316	3.66136	3.66902	3.69578	3.62115	3.67608	3.74031	3.65986	3.66433	3.70541	3.61163	3.70384	3.69366	3.78973	3.74379	3.72544	3.65567	3.76935
1562482_at		6.18867	6.14831	6.19583	6.14376	6.23117	6.32102	6.21393	6.24811	6.193	6.33623	6.02019	6.38483	6.13868	6.04136	6.2371	6.01	6.14715	6.73521	6.31025	6.19707	6.13031	5.95	6.19601	6.44098	6.43537	6.3942	6.17102	6.11708	5.91439
1562499_at		4.60274	4.62954	4.59268	4.83005	4.64609	4.68426	4.54102	4.5441	4.69373	4.79883	4.62668	4.75052	4.72174	4.56234	4.77276	4.60553	4.56943	4.64595	4.63556	4.76201	4.65387	4.55997	4.69489	4.56895	4.88685	4.72122	4.49337	4.46859	4.70597
1562502_at		4.2144	4.36041	4.39951	4.23126	4.26352	4.22695	4.35982	4.25104	4.2175	4.18262	4.30115	4.40711	4.33668	4.53379	4.33383	4.26427	4.47753	4.2949	4.32629	4.40479	4.3225	4.41363	4.10902	4.17542	4.38837	4.36698	4.06967	4.30447	4.24287
1562505_at		7.12092	7.40769	8.32787	6.85702	8.00067	6.95973	6.92384	7.86298	6.7496	7.47965	7.40487	7.03193	6.87988	6.52367	6.61944	6.61746	7.39462	6.91002	7.56215	7.02872	6.83274	8.04781	6.97856	6.65282	7.2528	7.44578	8.31026	7.40032	7.32107
1562507_at		5.00039	5.08702	4.99532	5.03084	5.13461	5.21597	5.25871	4.98504	5.06473	5.14423	5.20311	5.27226	5.11811	5.19977	5.28248	5.17813	5.26884	5.4941	5.1224	5.0519	5.23063	5.11528	5.17071	5.08006	5.12182	5.30628	5.18587	5.21174	5.02142
1562514_at		3.65692	3.95839	3.58555	3.69768	3.78331	3.70262	3.83113	3.86753	3.66363	3.71781	3.74967	3.61655	3.74935	3.89883	3.93498	3.70178	3.71065	3.69418	3.76103	3.73829	3.7418	3.75771	3.7676	3.82762	3.79213	3.7925	3.70228	3.81663	3.79162
1562528_at		6.93862	6.43501	5.07374	8.12191	6.47024	5.11505	6.62551	6.63258	6.59707	5.19457	6.74814	4.66075	6.21534	7.73962	6.70142	5.65189	6.59696	4.58018	4.73419	5.92553	7.92229	5.30513	6.75841	6.48531	5.76528	5.85528	8.37278	5.94075	5.85051
1562529_s_at		8.01645	7.86039	7.17148	8.96741	8.01681	6.75781	8.18036	8.01919	7.96917	6.84667	8.17633	7.02288	7.66086	8.68459	7.96577	7.25013	8.23038	6.39693	6.80989	7.74388	9.31495	7.25787	8.36833	7.93825	6.77601	7.9313	9.6828	7.27102	7.09282
1562532_at		5.6346	5.70804	5.64386	5.56894	5.59533	5.71703	5.66023	5.88076	5.57414	5.64337	5.7665	5.70849	5.59844	5.67652	5.70062	5.62613	5.61704	5.87381	5.69157	5.51324	5.67283	5.76022	5.66278	5.62613	5.62096	5.64583	5.63528	5.66997	5.58188
1562544_at		7.03159	7.03593	7.12733	6.90608	7.78224	8.36009	7.22515	7.67059	6.97534	7.88277	7.75967	7.19961	7.32374	6.95388	6.71631	7.41132	8.31262	8.51492	7.97316	7.39567	6.93387	7.73007	6.57215	6.15515	7.01406	6.78611	7.65237	6.65399	6.99004
1562550_at		5.65912	5.90442	5.81501	5.38857	5.69708	5.80524	6.1374	5.86867	5.54335	5.68178	5.71329	5.79523	5.81931	5.71124	5.84395	5.72045	5.71321	6.26679	6.02078	5.758	5.7023	5.83354	5.50973	5.58819	5.71571	5.78346	5.74182	5.60792	5.81601
1562553_at		3.62495	3.6962	3.7741	3.61376	3.61562	3.68905	3.66492	3.64639	3.75921	3.63486	3.70514	3.70262	3.70628	3.84449	3.8399	3.76001	3.68575	3.81055	3.74204	3.72011	3.77496	3.81289	3.65626	3.61471	3.79381	3.74469	3.71206	3.73829	3.67548
1562572_at		6.0713	5.99987	5.96737	5.89993	5.93518	6.14293	6.16745	5.74877	5.51044	5.77125	6.05684	6.06021	5.94713	6.04406	6.14544	5.96678	6.14293	6.17963	5.8772	5.49087	5.82995	6.19269	6.02204	5.93518	5.79593	5.68456	5.67039	5.98471	5.94991
1562576_at		4.40462	4.329	4.27841	4.50536	4.4457	4.28688	4.28213	4.2404	4.25857	4.20642	4.4382	4.46221	4.35346	4.23892	4.32609	4.16692	4.20947	4.23303	4.43243	4.31785	4.40415	4.31006	4.33987	4.395	4.28667	4.52983	4.48361	4.18296	4.34675
1562577_at		7.79727	7.90552	7.80839	7.6987	7.82637	7.74619	7.62816	7.69234	7.74088	8.12648	7.86135	8.01032	7.82306	8.03756	8.15565	7.82095	7.8336	8.06161	7.83722	7.85634	7.91758	7.80133	7.84391	8.05385	8.07567	7.80961	7.77095	7.88462	7.79986
1562579_at		3.92811	3.96856	3.91663	3.79854	3.84537	3.93729	3.8789	3.87825	3.82838	3.97956	3.91928	4.12659	3.86769	4.03175	3.88856	3.78331	3.94457	3.94548	3.88446	3.75959	3.99151	3.88959	3.8382	3.7418	3.78537	3.91083	3.97126	3.82649	3.79628
1562582_at		4.10878	3.89946	3.6962	3.85681	3.82219	3.79332	3.71597	3.88729	3.90415	3.85439	3.9173	3.78622	3.78344	3.85612	4.00653	4.0386	3.82462	3.82924	3.89946	3.85357	3.73366	3.79332	3.88816	3.99827	3.81781	4.02015	3.79777	3.87659	3.86032
1562583_s_at		4.77612	4.70372	4.84466	4.67722	4.71523	4.77905	4.83501	4.70759	4.89908	4.89263	4.74023	4.74078	4.79244	4.61577	4.91229	4.97019	4.82378	4.73359	4.80375	4.82586	4.87884	4.78164	4.83884	4.85092	4.65028	4.92048	4.77612	4.86484	4.70849
1562586_at		6.6719	6.99903	6.54727	6.76863	6.68941	6.83984	6.6536	6.49757	6.75857	6.82259	6.66628	6.96653	6.87214	6.80482	7.09637	6.57385	6.77299	7.22208	6.94711	6.8576	7.00407	6.69285	6.79548	6.93276	6.90328	6.82531	6.85976	6.74403	6.67529
1562588_at		4.29586	4.59698	4.24712	4.40254	4.43138	4.30733	4.29083	4.38118	4.29571	4.572	4.3788	4.64034	4.30724	4.16066	4.29243	4.2462	4.19266	4.50122	4.36537	4.10722	4.2509	4.48097	4.25076	4.49813	4.29655	4.49346	4.28095	4.4363	4.41395
1562600_at		6.06357	5.93082	6.29827	6.17339	6.32082	6.13837	5.63019	6.55389	5.81139	5.98395	5.91384	6.02383	6.09555	5.78968	5.65834	5.63786	6.00955	6.11112	6.6171	5.90031	5.61243	7.02474	5.94807	5.71834	6.13544	5.75983	6.01316	5.79876	6.54251
1562607_at		3.90223	3.93303	4.01097	3.96461	3.83287	3.87386	3.90693	3.82594	3.86938	3.91928	3.77303	3.87726	3.83627	3.85825	3.88399	4.00382	3.81079	3.91959	3.98285	4.02255	4.02355	3.90296	3.85948	4.00926	3.95475	4.02754	4.04284	3.95381	3.96765
1562608_at		4.59764	5.34559	6.80648	5.97182	5.76972	6.51058	6.64389	4.89556	7.48851	5.74691	6.05282	5.76009	7.76105	5.98531	5.33382	6.06939	4.84812	5.1314	5.76402	5.7676	7.02999	4.14985	5.80205	5.41084	5.68101	6.64471	6.33646	5.30501	4.73187
1562610_at		5.73854	5.65851	5.5052	6.07905	5.44352	5.80541	6.79804	5.45292	5.78945	5.65073	5.56252	5.65678	5.67696	5.68014	6.03259	5.71272	5.78246	5.57218	5.68824	5.79835	6.21564	5.6464	6.38588	5.93204	5.73471	5.65988	5.43834	5.96238	5.78425
1562611_at		3.87042	3.76964	4.29529	3.93651	4.05719	4.23126	3.97377	3.88879	3.98516	3.72122	3.98578	3.82159	3.92098	3.92116	3.82131	3.80554	3.91006	3.69517	3.95719	4.06233	3.85528	3.97085	3.80909	3.63639	3.70672	4.02772	4.38619	3.84833	3.97421
1562612_at		5.61299	5.93832	5.37507	5.32454	6.96699	5.91987	5.9386	6.68162	5.20133	4.93555	6.03972	5.22047	5.42367	5.237	4.91842	5.56973	5.12051	5.40425	6.4298	5.62985	5.3256	5.3845	5.49519	5.19534	5.04854	5.37119	5.7913	5.39016	5.81991
1562613_at		3.94789	4.2122	3.85925	4.18375	4.08371	4.05896	4.08286	4.09521	3.98516	4.02899	4.10607	4.03064	4.11062	4.16833	3.98262	3.95321	4.01447	4.01849	4.20682	4.01919	3.9717	3.97752	4.04245	3.93454	4.16428	4.1833	4.07612	4.12267	3.99856
1562616_at		3.67608	3.76456	3.85503	3.76185	3.81949	3.81079	3.73402	3.92308	3.71188	3.75262	3.7723	3.79445	3.81289	3.9412	3.77888	3.73093	3.82108	3.88879	3.81979	3.75034	3.77578	3.86144	3.78594	3.77806	3.69211	3.80256	3.8674	3.84492	3.79133
1562624_at		6.04554	6.04384	6.3276	6.07784	6.08134	6.21163	5.88367	6.06366	6.07548	6.21305	6.01091	6.25293	6.20634	6.10768	6.29388	6.0374	6.12051	6.04069	6.15493	6.23947	6.13466	6.10184	6.07994	6.49393	6.13333	6.18605	6.01064	5.88579	6.0055
1562642_at		5.65174	5.69129	5.54837	5.44939	5.55378	5.70889	5.56062	5.6121	5.55165	5.59778	5.63439	5.54789	5.65463	5.63371	5.60193	5.50286	5.7351	5.58279	5.48017	5.56953	5.68971	5.59382	5.59702	5.88598	5.56145	5.61299	5.45412	5.76938	5.60717
1562656_at		4.09353	4.25731	4.34565	4.19527	4.19527	4.26029	4.20418	4.38306	4.50334	4.25964	4.21029	4.38534	4.62749	4.32619	4.21603	4.48868	4.44047	4.20356	4.25948	4.33229	4.63095	4.26574	4.31117	4.65944	4.30816	4.23757	4.31046	4.27543	4.21812
1562661_at		6.57548	6.44634	6.48274	6.47049	6.44756	7.17034	6.65577	6.40749	6.54578	6.62476	6.63917	6.68141	6.65586	6.39576	6.52732	6.64645	6.98094	6.59522	6.55627	6.68491	6.59985	6.57461	6.86001	6.27992	6.74909	6.61321	6.40588	6.50465	7.00809
1562664_at		6.75095	7.13688	7.03229	6.96394	7.0605	7.29903	7.16181	6.93797	7.04971	7.05837	7.08683	7.57206	7.11654	6.86373	7.16201	6.93568	7.30568	7.27533	7.25417	7.08202	7.02179	7.12644	7.02575	7.25204	6.96962	7.32574	7.01905	7.01774	7.16827
1562665_at		4.99503	5.2941	4.64191	5.19691	5.1003	5.31769	5.4013	5.08859	5.12197	4.84302	5.07441	4.99546	4.72326	4.99207	5.10918	5.17372	5.08208	5.36177	5.13884	5.40752	5.08649	4.95506	5.27747	5.03565	5.0716	4.91663	4.96588	5.06202	5.07762
1562669_at		4.86558	5.95373	6.84802	5.14113	4.88321	4.82839	4.92409	5.53998	6.07774	5.21121	4.88554	4.90371	4.69305	4.5866	4.80941	7.33705	4.83975	5.87969	5.81588	5.91562	4.81696	5.30013	4.75413	5.92553	4.84689	5.05672	5.23839	6.10458	4.82925
1562673_at		7.61281	8.00004	7.71081	8.22286	7.45943	8.80832	8.44382	8.52921	7.84063	7.69022	7.44865	7.88592	7.70552	7.31288	7.81791	8.60255	7.97942	7.13276	8.0032	7.88796	8.30942	8.17307	7.98176	8.00004	7.88387	7.18091	8.00794	7.73183	8.94043
1562674_at		8.07337	7.95769	7.49097	7.70899	7.71113	7.97216	7.73705	7.51698	7.57651	7.70268	7.80699	7.78093	7.6299	7.65855	7.93473	7.48631	7.6017	8.00535	7.67002	7.5175	8.02367	7.55531	7.70777	7.90462	7.60218	7.94353	7.6171	7.53977	7.57841
1562677_at		3.9777	4.02702	4.48568	3.93902	4.44417	4.24824	4.03616	4.29351	4.02702	4.28641	3.83554	4.11997	4.12567	4.11796	4.00483	4.18743	4.26234	4.14227	4.18115	4.38922	4.099	4.33572	4.20587	3.95719	4.03087	4.24774	4.2554	4.20338	3.90083
1562678_at		5.73931	6.01571	5.87076	5.84701	5.99535	6.06253	5.68874	6.00652	5.90141	6.10095	5.9227	6.13899	5.97825	5.95429	6.06753	5.81708	6.0464	5.81612	5.91691	6.01197	6.19379	6.1661	5.98111	5.93922	6.09031	5.92472	6.01877	5.96685	6.21739
1562684_at		5.62284	5.491	7.23739	6.21874	6.38464	6.5936	6.79276	6.14947	6.05744	6.49681	5.67839	6.41806	5.81511	5.29015	5.70687	6.06726	6.25922	5.81273	6.31124	5.73086	5.58344	5.79304	5.68115	5.85491	5.65736	5.71909	6.19935	5.90406	5.62171
1562686_at		4.93651	4.87923	4.99638	5.02517	4.86653	6.5191	5.38054	4.87356	4.99474	4.98023	5.05121	5.04374	4.86676	4.86605	4.81321	4.7459	5.31214	4.80857	4.98555	4.91292	5.16764	4.93622	4.86946	5.07118	4.96517	4.91215	5.43073	4.9168	4.86646
1562687_x_at		5.99181	6.01426	5.86182	5.79097	6.09944	6.73781	6.3817	5.85919	6.02864	6.00239	6.13614	6.12832	6.04069	5.81542	6.06264	6.07855	6.06628	5.93723	6.04721	6.02949	6.24167	6.04507	6.10386	6.02753	5.88191	6.09142	6.44066	5.98797	6.01129
1562688_at		4.93049	4.94253	4.72349	4.81109	4.9628	4.91317	4.92796	4.87741	5.08908	4.95664	4.90085	5.00295	4.93651	5.05539	4.94894	4.77785	4.96464	4.93651	4.92126	5.01312	4.68004	4.84736	4.96	4.9799	4.85514	4.76525	4.89694	4.85238	4.89678
1562715_at		4.3081	4.13916	4.19773	4.11324	4.11011	4.16895	4.13236	4.43091	4.22439	4.14671	4.23126	4.10175	4.37359	4.41133	4.27612	4.30267	4.22582	4.23553	4.11919	4.24444	4.30852	4.2237	4.2141	4.08497	4.25527	4.22824	4.01781	4.19716	4.24736
1562723_at		6.83181	6.86667	6.83552	6.76444	6.61592	6.75397	6.56346	6.47656	6.67863	6.85768	6.4708	7.05132	6.69975	6.75933	6.98716	6.76798	6.59809	6.84645	6.93485	6.69747	6.81148	6.74506	6.41605	7.03176	6.91922	7.02206	6.52337	6.66542	6.7298
1562727_at		4.58239	4.45063	4.53327	4.46816	4.42105	4.62356	4.41857	4.36727	4.65722	4.4801	4.42415	4.51863	4.59445	4.48348	4.5441	4.4693	4.50708	4.3768	4.57374	4.73142	4.5576	4.4848	4.54261	4.37296	4.47449	4.46297	4.45088	4.4646	4.64166
1562729_at		7.33933	7.58236	7.33933	7.47921	7.53843	7.51123	7.37827	7.77014	7.34788	7.57983	7.53693	8.03538	7.44578	7.74825	7.59254	7.3283	7.39706	7.97897	7.94988	7.53215	7.57901	7.59346	7.52665	7.62123	7.49412	8.0858	7.45096	7.4425	7.27337
1562730_a_at		6.1469	6.39132	5.99659	6.16123	6.10184	6.61446	6.23207	6.47413	6.09458	6.14163	6.1388	6.68051	6.07375	6.20995	6.26909	5.92821	6.11257	6.32932	8.19218	6.00322	6.05064	6.28668	6.26022	5.97098	6.2329	6.07956	6.00172	6.23818	6.14254
1562737_at		3.77117	3.92126	3.92412	3.7492	3.87297	3.98453	3.8302	3.90746	3.94762	3.90895	4.18871	3.95887	3.97836	3.85556	4.07453	3.71622	4.10009	4.35487	4.07479	3.76639	3.94958	3.92205	3.77888	3.81904	3.78357	4.0974	3.85164	3.8847	3.87182
1562745_at		5.8498	5.71321	5.62333	5.71961	6.34886	6.08971	6.18081	5.98852	5.82693	5.88487	6.00004	5.69961	5.7395	5.31318	5.98694	6.07584	5.52357	5.6918	5.95725	5.90717	5.86808	5.67577	5.71031	5.56973	5.50286	5.87649	5.89275	5.72869	5.81391
1562750_at		4.53282	4.66192	4.72644	4.8766	4.68943	4.96065	4.82227	4.80363	4.67288	4.92444	4.95678	4.82072	4.86543	4.60274	4.82955	4.77479	4.89752	4.87383	4.73667	4.84916	4.83729	4.85709	4.71924	4.73631	4.8902	4.84663	4.82908	4.72886	4.68261
1562751_at		6.97779	7.55563	7.18169	7.1023	7.3442	7.4185	7.3192	7.23884	7.2225	7.43893	7.47699	8.10076	7.39158	7.64373	7.4497	7.45748	7.56149	8.35807	7.67327	7.27963	7.46708	7.42499	6.87729	7.55285	7.5523	7.57513	7.6554	7.19366	7.14848
1562752_at		5.54923	5.80703	5.66142	5.48643	5.55862	5.63142	5.74022	5.62678	5.59118	5.52846	5.47535	5.74255	5.65959	5.735	5.61754	5.71747	5.55731	5.80795	5.57726	5.58569	5.58108	5.77742	5.56178	5.58045	5.77872	5.77862	5.66561	5.53979	5.65952
1562755_at		5.62454	5.69639	5.43349	5.4781	5.72869	5.7892	5.61	5.66937	5.75706	5.71601	5.76574	5.97961	5.70131	5.52875	5.56187	5.53636	6.1274	5.39999	5.69396	5.37453	5.76778	5.57705	5.62333	6.47234	5.8544	5.4261	5.88407	5.69961	5.80664
1562766_at		4.89334	4.90384	4.83712	4.84887	4.80941	4.86395	5.25164	4.87645	4.96774	4.94588	4.9418	5.10657	4.81463	4.83581	4.99075	4.87492	4.78107	4.97609	4.87997	4.93806	4.88884	4.88011	4.98816	5.14552	4.93122	5.06305	4.79306	4.89678	4.76709
1562780_at		3.78087	3.7819	3.82789	3.92098	3.84405	3.79478	3.74204	3.69825	3.81289	3.82108	3.86769	3.90895	3.69517	3.84833	3.93192	3.77773	3.62971	3.81079	3.77762	3.80064	3.76151	3.70384	3.78226	3.77806	3.92005	3.8759	3.91827	3.8864	3.81189
1562785_at		6.59827	6.67013	6.71763	6.74962	6.80768	7.03176	6.62432	6.73521	7.05666	6.97446	7.01688	6.79071	6.90052	6.92153	6.89943	6.8498	7.12694	6.82306	6.75424	6.74603	6.74665	6.97888	6.87461	7.01623	6.84045	6.59355	6.75	6.87189	6.81796
1562787_at		6.26987	6.31815	6.02648	6.16325	6.03962	6.15515	6.15761	6.2222	6.30077	6.21956	6.48166	6.1319	6.40496	6.41064	6.3601	6.22057	6.21625	6.17604	6.02399	6.12551	6.28778	6.29477	6.24513	6.16989	6.34166	6.32856	6.03094	6.19759	6.22776
1562793_at		6.46018	6.39378	6.45565	6.50431	6.54986	6.6259	6.68726	6.45265	6.42493	6.46986	6.52878	6.60884	6.54086	6.49752	6.56372	6.41766	6.63942	6.54235	6.58256	6.50217	6.36568	6.60745	6.38836	6.49752	6.59409	6.55375	6.5662	6.47398	6.44028
1562794_at		5.63253	6.37054	6.24397	6.07914	5.99202	5.87227	5.87578	6.01253	5.90839	5.81667	6.46734	5.77549	5.94669	5.55947	5.88305	5.61329	5.95849	5.71713	5.76412	5.7333	5.74627	5.93974	5.94807	5.87164	5.96155	5.9166	6.9572	5.69299	6.18499
1562800_at		3.87867	3.87797	3.94482	3.80942	3.81393	3.87386	3.81079	3.78655	3.86272	3.86835	3.87671	3.93163	3.94789	3.98578	3.832	3.84227	3.82347	3.94642	3.91134	3.97126	3.79133	3.89068	3.87231	3.76263	3.95558	3.88064	3.85925	3.84689	3.81229
1562810_at		7.51901	7.75424	7.60395	7.43789	7.70482	7.71146	7.60152	7.34542	7.46921	7.71922	7.70637	7.76403	7.52034	7.53935	7.85975	7.59443	7.87666	7.79225	7.82768	7.46996	7.71935	7.60853	7.50308	7.87063	7.78802	7.52112	7.69608	7.5898	7.56549
1562817_at		4.05685	4.07656	4.02302	3.93247	4.09279	3.86857	4.14306	3.98101	3.92624	4.18857	4.21744	3.75838	3.91195	4.06307	3.96304	3.88554	4.04553	4.06023	3.90746	3.94392	3.78889	3.98654	3.89119	3.77806	4.14306	3.98223	3.82892	3.89228	4.01919
1562820_at		3.8314	3.74967	4.36568	3.80227	3.84405	3.78594	3.77762	3.8299	3.7636	3.90351	3.78226	3.8302	3.71065	3.67486	3.81477	3.92391	3.80639	3.86002	3.71249	3.90529	3.81172	3.80328	3.70514	3.73053	4.00502	3.91006	3.85825	3.68356	3.80295
1562828_at		5.60353	9.46545	5.48243	5.71112	5.57445	5.73408	5.74866	5.55354	5.47004	5.68694	5.60238	5.78761	5.81621	5.48681	5.74096	5.48848	5.66793	5.47076	5.68493	5.48688	5.68711	6.08634	5.60053	5.53842	5.61871	6.01549	5.64177	6.03836	5.5232
1562834_at		6.95281	7.68405	7.2859	7.16576	7.17183	7.26401	7.49018	7.14803	7.17028	7.29903	7.47842	7.38429	7.38167	7.20319	7.28476	7.24453	7.62469	7.77806	7.34139	7.14411	7.31349	7.36132	7.20403	7.42407	7.43361	7.53835	7.09014	7.10914	7.09849
1562835_at		5.99587	6.08884	5.83973	5.8829	6.02204	6.14606	5.99636	6.02643	6.17791	5.8992	6.11038	6.25293	6.10195	5.80161	5.92407	5.8583	6.20035	6.17845	5.83822	6.01111	6.25736	5.99165	5.88957	6.14734	6.039	6.09944	6.06385	6.18769	5.87632
1562849_at		7.46152	7.30356	7.68969	7.79189	7.53088	8.0209	7.62116	7.81185	7.86178	8.01262	7.32685	8.52087	7.5422	7.44426	7.66585	7.60875	7.32768	7.41422	7.67784	8.02061	7.58582	7.54133	7.76909	7.76964	7.52884	7.70154	7.75455	7.35432	7.96181
1562852_at		6.68772	6.67025	6.66653	6.004	6.22202	5.87311	6.20165	6.19798	6.33565	6.33388	6.40146	7.05647	6.60381	6.58012	6.23233	6.69488	6.43471	7.00933	6.41827	6.17989	6.63899	6.61481	6.1515	6.72523	6.44342	7.28449	6.73474	6.29579	6.32784
1562853_x_at		6.23513	6.34808	6.75289	5.95429	6.21525	6.08134	6.21297	6.24696	6.34772	6.26147	6.43888	6.95662	6.69599	6.44236	6.08236	6.714	6.27735	6.80035	5.95792	6.20506	6.50599	6.37914	6.13118	6.48935	6.40027	7.04743	6.6399	6.20024	6.02896
1562856_at		4.63756	5.19008	4.83359	4.77721	4.74547	4.94811	4.97625	4.72599	4.84026	4.90286	4.94214	4.64906	4.84126	4.81662	4.92009	4.89861	5.22549	5.12449	4.85238	4.91949	4.98305	4.97609	4.82413	5.04253	4.96093	4.90849	4.84689	5.03687	4.78505
1562862_at		5.29074	5.36619	5.23963	5.10383	5.04742	5.16643	5.25785	4.96157	5.33569	5.23479	5.29182	4.99638	5.2683	5.26871	5.23975	5.09205	5.12893	5.06551	5.05606	5.14749	5.37396	5.35412	5.09262	5.18357	5.3964	5.02132	5.25344	5.20708	5.18003
1562863_at		6.4908	4.87542	8.39312	6.00178	6.27548	5.58449	5.59692	7.12946	5.89145	8.0702	7.5056	6.89471	5.20401	5.51847	5.196	5.07775	5.51688	5.84794	6.50931	6.8853	5.91779	5.55829	6.05078	5.25577	6.49197	5.98543	6.98381	6.14544	6.96254
1562865_at		5.54456	5.82354	5.84573	5.62678	5.84127	5.9313	5.63881	5.85748	5.59936	5.82865	5.78739	6.52385	6.09334	5.98933	5.87187	5.95812	5.96087	6.19032	5.95285	5.67715	5.89095	5.84837	5.78945	5.78561	6.0822	5.87537	5.87428	5.80825	5.79578
1562866_at		4.09204	4.033	3.94594	3.97702	3.98897	4.08885	4.03437	4.03766	3.98017	3.96216	4.10698	4.01919	4.05032	3.9717	4.02793	3.97728	3.95985	3.96111	3.91177	3.96443	3.91228	4.0546	4.07529	3.9249	4.05761	4.035	4.05685	3.9943	4.009
1562879_at		4.87095	4.91868	4.99773	4.68295	4.82601	4.94366	4.77074	4.90085	5.06921	4.91017	5.04225	5.3539	4.95038	5.04402	4.89595	4.92001	4.87289	5.00109	4.98539	5.06202	4.87318	4.8381	4.8867	4.95531	5.13434	4.91978	4.89063	4.79723	4.93049
1562886_at		3.91033	3.83525	3.86032	3.90539	3.71539	3.81581	3.89657	4.1043	3.83113	3.94733	3.8314	3.96367	3.80877	3.9728	3.86515	3.79593	3.84159	3.85662	3.88507	3.93192	3.91707	3.77496	3.97752	3.83967	3.85556	3.87443	3.95646	3.89946	3.88327
1562890_at		7.0387	7.11404	7.22917	7.21446	7.22215	7.39954	7.22028	7.28666	7.06249	7.35362	7.2726	7.30937	7.20959	6.95281	7.23918	7.30143	7.1095	7.32073	7.19977	7.01146	7.16081	7.22028	7.28138	7.39685	7.2744	7.27123	7.38754	7.18244	7.19522
1562891_at		5.78824	6.51497	5.90228	6.20951	6.16722	6.28952	6.03082	6.04874	6.02065	6.42026	6.23886	6.14764	6.29304	6.17351	6.44382	6.08894	6.6737	6.34636	6.19616	6.10441	6.57557	6.35025	5.95569	6.17791	6.20118	6.16366	5.93046	6.23393	5.95224
1562894_at		6.22978	6.22351	6.41054	6.63313	6.39719	6.43228	6.29579	6.50517	6.34096	6.49572	6.40343	6.43362	6.60534	6.38303	6.4337	6.36383	6.5257	6.62432	6.26663	6.21155	6.45793	6.61524	6.40097	6.7156	6.50529	6.26138	6.21864	6.49667	6.43782
1562898_at		5.39342	5.23839	5.12197	5.41459	5.40253	5.66471	5.8556	5.98999	4.99195	5.81827	5.09991	5.18155	5.2066	5.20198	5.14346	5.09973	5.08796	5.13966	5.33394	5.46328	5.14604	5.07746	5.36604	5.92123	5.12164	5.16164	5.36084	5.47051	5.48654
1562899_at		8.22321	8.19918	8.06614	8.32636	8.17075	8.364	8.1656	8.1213	8.2306	8.37955	8.2646	8.3881	8.31298	8.10245	8.35874	8.03121	8.65239	8.49982	8.23227	8.2627	8.16772	8.4341	8.01373	8.38517	8.27843	8.45906	8.19789	8.17591	8.03707
1562905_at		4.39275	4.4011	4.37296	4.5555	4.66021	4.62509	4.44197	4.63946	4.52376	4.51139	4.44359	4.36602	4.47043	4.36104	4.57297	4.48348	4.32106	4.60854	4.47197	4.51863	4.55897	4.38045	4.40017	4.63495	4.49295	4.687	4.47294	4.48832	4.64489
1562907_at		5.63829	5.88692	5.39461	5.6778	5.70789	5.7012	5.66454	5.77623	5.48858	5.7654	5.51646	6.24389	5.71431	5.74823	5.79602	5.64933	5.92103	6.0268	5.72082	5.55855	5.62544	5.66064	5.68074	5.83541	5.71563	5.81033	5.62443	5.77448	5.71999
1562918_at		6.34077	6.38944	6.31255	6.29485	6.1824	6.31609	6.41316	6.30846	6.09282	6.46416	6.44014	6.72245	6.41589	6.43219	6.18249	6.24138	6.14831	6.31009	6.4039	6.27781	6.42237	6.09999	6.28987	6.64987	6.38303	6.41436	6.31947	6.29225	6.07084
1562926_at		5.33053	5.56067	5.62141	5.48112	5.53863	5.48243	5.5425	5.55039	5.49243	5.52108	5.46061	5.56223	5.60443	5.52798	5.48028	5.48006	5.22159	5.50876	5.35435	5.44782	5.57199	5.52412	5.35173	5.44643	5.62532	5.69734	5.55204	5.46774	5.48719
1562927_at		4.50026	4.63913	4.77721	4.66802	4.85857	4.5395	4.43167	4.6497	4.57374	4.5932	4.62991	4.61901	4.63966	4.64356	4.76231	4.89992	4.82316	4.87434	4.73842	4.38319	4.9207	4.65649	4.48291	4.74281	4.79062	4.60008	4.74866	4.7277	4.54643
1562928_at		5.49343	5.90078	5.67185	5.39942	5.38866	5.52767	5.56989	5.3466	5.7441	5.66142	5.8239	5.81991	5.67321	5.73819	5.75006	5.3077	5.80489	5.91997	5.89179	5.63695	5.89657	5.57307	5.4327	5.55775	5.71844	5.52357	5.79428	5.62746	5.34535
1562932_at		4.57938	4.49074	4.54987	4.62006	4.63542	4.66629	4.67475	4.69505	4.65071	4.63713	4.65122	4.68017	4.7328	4.91303	4.53894	4.76375	4.78014	4.65867	4.56775	4.61454	4.76573	4.6257	4.59869	4.49634	4.51641	4.66772	4.77886	4.64675	4.76201
1562933_at		5.03663	5.04973	5.3036	4.98168	5.37547	5.04807	5.08735	5.13115	5.14409	5.16386	5.05687	5.18193	5.20646	5.14863	5.02478	5.24192	5.39769	5.33165	4.92048	5.28051	5.24366	5.11898	5.00984	5.25224	5.33591	5.3369	5.04149	5.07992	5.10657
1562935_at		6.5775	7.04602	6.68414	6.71015	6.51575	6.65186	6.70073	6.63672	6.61407	6.50336	6.83951	7.14121	6.89525	6.98704	6.77257	6.85664	7.04894	7.12531	6.69351	6.72208	6.92091	7.03432	6.74985	6.90663	6.93244	6.99886	6.80795	6.74076	6.72456
1562937_at		5.88929	5.83892	5.80777	5.74853	5.83792	5.87883	5.95176	5.90878	5.79208	5.79717	5.8559	6.04803	5.8396	5.80311	5.91062	5.6182	5.83634	5.96349	5.7629	5.9792	5.80755	5.83847	5.71159	5.7351	5.94688	6.13415	5.87883	5.65437	5.73861
1562940_at		5.36435	5.36114	5.17004	4.92251	5.47687	6.36924	5.66541	6.73298	4.879	5.4359	5.28887	5.33591	5.06829	5.12301	5.04732	5.45377	5.425	5.83374	5.63969	5.13252	5.46788	5.23146	5.24233	5.30513	5.0895	4.98692	5.52298	5.31942	5.70354
1562941_at		5.51801	5.56315	5.35593	5.45674	5.18645	5.40532	5.47881	5.34627	5.2875	5.50307	5.85352	5.59786	5.44269	5.35732	5.48243	5.20417	5.34281	5.48705	5.46395	5.36633	5.52374	5.48217	5.46514	5.58755	5.5806	5.42431	5.73819	5.44544	5.34866
1562946_at		8.12359	7.94455	9.6134	8.33942	9.05524	10.0212	9.38734	9.16939	8.25606	8.56067	8.36295	9.51255	8.30574	7.68073	8.42622	8.27035	8.36201	8.48023	8.65168	9.39851	8.62446	8.14674	8.35001	8.37443	7.99545	9.11376	9.17321	8.30456	8.36717
1562947_x_at		6.11458	5.80537	7.19833	6.04727	6.75781	7.48567	6.60357	6.92001	6.01468	6.2521	6.11383	7.02268	6.07453	5.74288	6.01765	5.9141	6.03676	6.11468	6.59044	6.79853	6.13961	5.92996	5.94047	6.10986	5.86683	6.4629	6.41054	5.96349	6.19165
1562948_at		6.78447	5.84384	7.96279	6.84878	7.88187	8.73621	8.99598	8.60041	6.59417	7.40957	7.60908	7.953	6.59063	5.61171	6.13668	6.19008	6.78116	6.82278	7.68574	7.1378	6.60429	5.93819	6.41641	5.6491	5.79972	6.86234	7.90992	7.89115	8.01383
1562955_at		6.34549	6.62421	6.92763	6.55399	7.16846	7.27331	6.79297	6.16539	6.4009	6.26826	6.49334	5.96213	6.40856	6.4774	6.45157	6.55713	5.79766	6.46475	6.59506	6.52764	6.51482	6.3152	6.72456	6.05564	6.07465	6.53389	6.98373	6.27683	6.74303
1562957_at		6.00783	6.11814	6.28283	7.15246	6.73246	5.71112	7.42641	6.09282	6.09115	6.63672	8.09513	5.73308	6.26671	5.85528	6.61585	5.71451	6.27439	5.87818	5.76723	7.46729	6.16047	6.18428	7.11959	5.86521	6.47063	6.74594	6.32546	6.05674	6.56284
1562961_at		5.8216	5.76898	6.89175	5.90708	6.21749	5.90818	5.81819	6.35462	5.69494	5.70942	6.13949	6.129	5.79964	5.85245	5.80917	5.76792	7.30223	5.94241	6.16024	5.47936	5.58921	6.26859	5.84314	5.94096	5.85159	5.78908	6.23965	5.99364	5.71431
1562962_at		6.65853	6.22202	6.86437	6.49003	6.82669	8.02388	6.74762	7.20611	6.58796	7.05656	6.41401	7.37677	6.52017	6.19425	6.4473	6.28711	6.90435	6.39513	6.43672	6.78299	6.49757	6.50669	6.4718	6.55412	6.26579	6.85644	6.84112	6.29321	7.48535
1562970_at		4.9291	5.2905	5.11267	5.40329	5.36225	5.67394	5.41626	5.27843	5.57372	5.4303	5.55566	5.90559	5.45663	5.29587	5.49422	5.13781	5.33257	5.5967	5.37547	5.48877	5.41395	5.35052	5.57577	5.49931	5.02429	6.07539	5.60144	5.39979	5.30908
1562974_at		6.33761	6.40675	6.25683	6.34482	6.24221	6.28159	6.34343	6.23389	6.35756	6.46205	6.44677	6.52806	6.32772	6.04239	6.19279	6.1377	6.3552	6.43597	6.4009	6.39484	6.4649	6.16664	6.38919	6.37211	6.29557	6.55585	6.34808	6.42141	6.28568
1562976_at		6.00643	5.99126	6.00942	5.98387	5.86325	5.83802	5.84287	5.86808	6.09858	6.27973	6.02712	6.11393	6.12398	5.92926	5.94878	6.03094	6.13492	5.94075	5.86115	6.1625	6.15553	6.07502	6.08444	5.99832	5.98732	6.02769	5.93418	6.014	5.87398
1562979_at		6.83481	7.05073	6.77081	6.53975	6.67321	6.63295	6.46698	6.41783	6.65863	6.60526	6.6818	7.11087	6.65831	6.71146	6.69948	6.70188	6.87542	6.87899	6.90561	6.9233	6.63346	6.70523	6.7049	6.82192	6.8755	7.01661	6.64443	6.68957	6.55063
1562992_at		3.70957	3.69874	3.78046	3.7418	3.60108	3.748	3.63967	3.79502	3.74204	3.92973	3.63639	3.65919	3.7014	3.76521	3.7883	3.77034	3.78732	3.73127	3.71721	3.80011	3.72189	3.6528	3.68575	3.87699	3.66855	3.70472	3.8375	3.71622	3.72296
1562996_at		4.92717	4.88515	5.32716	4.97724	4.61749	4.90831	4.71989	5.2072	4.96435	5.48006	4.88309	5.58569	4.9729	4.7685	4.8745	5.43662	4.95015	4.8262	5.21316	5.24366	4.72898	4.88212	4.82939	5.17698	4.75923	4.95159	4.82014	5.09195	5.15678
1562998_at		3.76046	3.66091	3.78568	3.58289	3.81364	3.65626	3.69211	3.67083	3.79007	3.7208	3.71065	3.63639	3.70514	3.66433	3.67486	3.62714	3.55804	3.66194	3.72252	3.64252	3.80295	3.71249	3.72768	3.66855	3.66253	3.70541	3.83653	3.69874	3.70612
1562999_x_at		3.7418	3.70384	3.94236	3.65792	3.72431	3.81422	3.71169	3.85324	3.71305	3.72346	3.7523	3.97421	3.81229	3.76418	3.6496	3.70541	3.72252	3.71721	3.7043	3.83799	3.73295	3.76682	3.81448	3.72657	3.6805	3.73366	3.89716	3.70048	3.75429
1563000_at		3.85925	3.91483	4.06829	3.91429	3.88911	3.98308	3.93192	3.82963	4.09842	3.86727	3.92448	3.90279	3.93148	4.04357	3.94565	3.98195	4.00321	3.91876	3.94402	3.88554	4.07335	3.84937	4.0334	3.84859	3.85854	3.87537	3.92761	4.04897	3.94958
1563001_at		4.04987	3.90938	3.87207	4.04531	5.53209	3.7886	3.97649	4.00236	3.93163	3.89041	3.97486	4.49699	3.99892	4.00926	3.84612	3.90317	3.93477	4.37416	4.40697	3.98871	4.03957	4.1302	3.95031	4.07028	4.17985	3.90612	3.91684	3.93163	4.0134
1563002_at		4.98516	4.73131	5.01453	4.72108	5.00721	4.64337	4.82338	4.66855	4.92822	4.82211	4.78362	4.96783	4.9288	4.66192	4.72478	4.80576	4.88301	4.8528	4.76525	4.5106	4.90286	4.95823	4.78505	4.80857	4.77721	4.66578	4.87819	4.79117	4.87301
1563012_x_at		4.10722	3.86988	4.85451	4.16103	4.37814	4.34806	4.88579	4.53073	4.12613	4.18905	4.22965	4.45409	4.1181	3.91796	4.2265	4.08258	4.10175	4.08995	4.54971	4.43106	4.46478	3.9777	4.23681	4.4278	3.7335	4.14881	4.36568	4.09842	4.33987
1563016_at		3.96508	3.88694	4.22695	4.02641	4.01046	3.94098	3.96367	3.84383	4.00591	4.05953	3.96584	3.93748	4.16051	3.88012	4.65988	5.43154	3.95908	3.9336	4.13583	4.16371	3.95908	4.13853	4.0287	3.97752	4.12532	4.10253	3.77671	4.45686	4.15458
1563023_at		5.92316	6.05371	6.0724	5.92561	6.09213	5.96412	6.03123	5.95495	6.15725	6.07384	6.07029	6.48246	6.15356	6.0515	6.00203	6.16278	6.03491	6.25903	5.93654	6.16806	6.06577	5.94704	6.0684	6.29358	6.24236	6.02394	5.8272	6.04761	5.81638
1563026_at		3.90693	3.91273	4.05138	4.01405	4.23458	4.17224	4.30362	4.25964	3.89095	3.96395	4.02184	4.38977	4.10088	4.02608	3.95005	4.03323	3.96765	4.25673	3.98409	3.8759	3.8036	3.88554	4.04085	3.9328	4.03378	4.17224	4.24483	4.0718	4.08885
1563030_at		7.89884	8.34102	8.59134	8.26758	8.73422	8.27373	8.10288	8.14521	7.89809	8.29387	8.27643	8.59465	8.18051	8.51893	8.74578	8.22196	8.27588	8.58574	8.62689	8.11205	8.22471	8.30544	8.17995	8.51046	8.27529	8.75049	8.60514	8.18249	8.12032
1563032_at		4.2802	4.30297	4.11424	4.16955	4.15929	4.11997	4.19291	4.09936	4.23286	4.12633	4.10009	4.08127	4.10493	3.99551	4.15458	4.11155	4.15892	4.07372	4.08663	4.23482	4.08039	4.17619	4.11837	4.19266	4.11324	4.12906	4.22232	4.12995	4.15289
1563033_x_at		4.23875	4.10774	4.12676	4.12741	4.33454	4.06576	4.11062	4.07803	4.32954	4.17854	4.17704	4.24507	4.07002	4.17139	4.15507	3.91757	4.2771	4.17173	4.25076	4.27233	4.12651	4.28059	3.93788	4.30236	4.11188	4.35324	4.06062	4.1641	4.20255
1563036_at		6.78607	6.80976	6.71369	6.62723	6.67098	6.73263	6.69039	6.82658	6.75413	6.85851	6.72941	6.89507	6.78632	6.65318	6.89898	6.77455	6.71086	6.79879	6.74814	6.73563	6.82206	6.73705	6.73283	6.64381	6.81582	7.02817	6.71791	6.72774	6.7049
1563038_at		4.86256	4.91755	4.80993	4.81122	4.86384	4.736	4.84786	4.7483	4.86202	4.83202	4.72737	4.98504	4.81977	4.72231	4.75343	4.94847	4.66537	5.00591	4.80587	4.87418	4.82806	4.86592	4.909	4.96792	4.87728	4.89545	4.70694	4.71838	4.90327
1563045_at		6.15165	6.46469	6.44082	6.3579	6.4625	6.63358	6.2839	6.47838	6.22528	6.70041	6.29041	7.14914	6.41308	6.58559	6.66908	6.31584	6.48426	6.5595	6.79471	6.6127	6.4646	6.38542	6.29202	6.73143	6.70767	6.66823	6.55713	6.30541	6.24602
1563048_at		7.22018	6.7677	6.87384	7.01922	6.66281	6.89329	6.69911	6.68491	6.83813	6.66251	6.75889	6.73209	6.84229	6.83852	7.0896	6.66108	6.84986	6.85291	6.82826	7.01587	6.89671	6.78021	6.81545	6.87632	7.04133	6.83417	6.74498	6.93603	6.8787
1563052_at		3.80527	4.0311	3.72296	3.99506	3.97649	3.99382	3.76418	4.05617	3.91195	3.88572	4.09626	3.87374	3.75481	3.88036	3.86032	3.80738	3.63324	3.79381	3.66433	3.98326	3.8381	3.73127	3.90436	4.0134	4.05704	3.94548	3.96913	3.8175	3.85743
1563054_at		3.7193	3.74712	3.91981	3.73689	3.86168	3.71206	3.76128	3.72506	3.75771	3.79694	3.61728	3.82493	3.80096	3.74673	3.6317	3.73853	3.73563	3.69661	3.81229	3.75883	3.75804	3.65845	3.66545	3.76593	4.01687	3.74673	3.65626	3.85766	3.74113
1563055_at		3.63248	3.65113	3.60261	3.67362	3.63063	3.63248	3.57337	3.65224	3.61471	3.61471	3.64192	3.64809	3.61471	3.62399	3.62115	3.60648	3.61907	3.60648	3.54111	3.61962	3.50523	3.59829	3.64689	3.60964	3.61562	3.64097	3.66433	3.5818	3.66194
1563057_at		5.1702	5.55332	5.60684	5.31865	5.57467	5.56491	5.5058	5.24851	5.29918	5.60156	5.50614	5.84415	5.77	5.36204	5.58831	5.36745	5.70642	5.83847	5.41977	5.48688	5.55741	5.42022	5.41816	5.68756	5.25148	5.73018	5.58954	5.36114	5.47971
1563061_at		3.68905	3.65626	3.63404	3.71169	3.60005	4.02754	3.93407	3.73402	3.94617	3.71721	3.63883	3.80199	3.68473	3.6478	3.86413	3.76521	3.71622	3.73593	3.69661	3.71478	4.04165	3.66363	4.46417	3.61962	3.69578	3.82159	3.71622	3.6256	3.78933
1563065_at		6.90208	7.0878	6.83237	6.74867	6.91614	6.98013	7.00775	6.81454	6.68772	6.9901	6.97586	7.165	6.76825	6.77146	6.99699	6.52741	6.83885	7.49077	6.70712	6.99038	6.88873	6.81052	6.76698	7.01547	6.81326	7.41063	6.89141	6.91237	6.78082
1563072_at		3.78331	3.63324	3.79412	3.6962	3.61058	3.7971	4.20902	3.69917	3.71388	3.72574	3.54111	3.66253	3.59715	3.78622	3.65113	3.67049	3.62212	3.65363	3.67362	3.68861	3.74113	3.70472	3.60188	3.61801	3.65363	3.66253	3.63967	3.72574	3.73888
1563075_s_at		5.93594	6.87893	7.92613	6.63716	5.91234	6.91631	6.47964	6.63532	6.71445	6.44677	7.18466	5.42246	6.48702	6.38258	6.54367	7.26272	6.59273	5.87808	6.29643	6.64477	6.64066	5.47231	6.26671	6.07833	5.13329	7.09336	7.30149	5.74333	6.75413
1563076_x_at		6.26671	6.96708	7.72912	6.61973	6.41967	7.08554	6.66637	6.60787	6.571	6.66087	7.01842	6.39096	6.54822	6.47631	6.39745	7.1052	6.71695	6.00386	6.3321	6.55003	6.76668	5.85384	6.4298	6.61235	6.47234	7.01117	6.92647	6.24411	6.69875
1563080_at		4.72522	5.21145	4.99207	5.15166	5.37694	5.3077	4.80168	5.3145	4.63258	4.83404	4.78277	5.46841	4.38922	4.69305	4.76275	4.7418	4.74491	4.77039	5.23015	5.09627	4.56419	4.66505	4.97061	4.71237	4.86306	4.89063	5.26474	5.22431	4.76666
1563085_at		5.09343	5.10686	4.93708	5.19457	5.26748	5.04176	5.09375	5.05177	5.27618	5.35655	5.15573	5.43551	5.12289	5.14478	5.17449	5.08859	5.17769	5.25236	5.22962	5.24233	5.1984	5.16456	5.1033	5.10582	5.18329	5.44602	5.17728	5.11925	4.93734
1563087_at		4.00681	4.09457	4.2213	4.0842	4.02141	4.1441	4.16086	4.19627	4.10629	4.11446	4.06157	4.11919	4.09806	4.09971	4.04705	4.16877	4.20118	4.21812	4.07529	4.11188	4.10565	4.08026	4.38059	4.18815	4.08864	4.10686	4.08258	4.13221	4.00412
1563091_at		3.85556	4.45796	4.30485	4.30933	4.65456	4.66746	4.47736	4.36188	4.49826	4.5641	4.50928	4.65754	4.45829	4.30153	4.55802	4.44375	4.6408	4.63138	4.4455	4.58374	4.5334	4.38306	4.4798	4.5977	4.47707	4.52873	4.46106	4.54382	4.23115
1563092_at		5.86736	5.93884	6.25558	5.72101	5.95136	5.8476	5.9505	5.92482	5.78778	6.00393	6.05141	6.24506	5.73013	6.11502	5.96457	5.76446	5.93712	6.34877	5.83822	5.96016	5.82269	5.89543	5.88432	5.96016	5.91391	6.18824	6.20327	5.95462	5.90828
1563102_at		5.54019	5.99604	5.93799	5.83415	6.01443	5.85568	5.84066	5.86673	5.81025	5.88598	5.86264	6.14404	5.80019	5.83354	6.05744	5.89136	5.94387	6.03204	6.00992	5.80825	5.87104	5.7457	5.9024	5.74437	5.75692	6.17243	5.72878	5.83354	5.89813
1563104_at		6.74471	6.72436	8.3327	6.50569	9.38423	8.67933	7.69452	8.37048	7.60472	7.87093	8.27152	7.42823	6.94255	6.20295	6.88917	6.56125	6.37424	6.52764	7.90745	7.83734	6.87246	6.48977	7.06567	6.49848	6.61454	7.91091	8.58427	7.27798	7.15462
1563105_at		7.61247	7.62289	7.44624	7.45864	7.65122	7.73027	7.45284	7.43028	7.73654	7.98532	7.8694	7.88903	7.77359	7.61442	7.76943	7.53364	7.77041	7.65491	7.65723	7.59042	7.81781	7.68631	7.64247	7.81299	7.81274	7.74197	7.45476	7.62325	7.57699
1563106_at		6.74076	6.78291	7.1167	6.66321	6.74814	7.03581	6.67123	6.7815	6.90354	7.06119	7.03249	7.01767	7.02725	6.7637	6.90933	6.97594	6.9507	7.20136	6.93048	6.95607	6.87536	6.98167	6.80347	6.89377	7.04001	7.10735	6.98792	6.89436	6.72896
1563109_at		6.34006	5.02976	10.227	5.71472	6.18254	5.41578	5.75335	5.87444	5.73268	5.80551	6.45793	5.60467	5.68806	6.24144	5.55098	6.05032	5.25202	6.19919	5.72497	5.94136	5.69465	5.47621	5.5654	5.82943	5.71587	6.58796	6.13322	5.50779	6.21382
1563110_at		4.16122	3.9549	3.98285	3.99193	4.00808	4.01255	4.05968	4.14306	4.00382	3.9731	3.99273	4.16165	3.95462	4.0407	4.04968	4.01232	4.00091	4.05647	3.96532	3.98233	4.14798	4.02255	4.06984	3.98631	3.9132	3.97354	4.08191	4.03134	3.93567
1563112_at		4.7685	4.79836	4.59429	5.29813	5.10399	4.95202	4.93475	4.78566	5.35588	4.86703	4.96294	4.64393	5.82809	4.89463	5.01208	4.77074	5.00924	4.70313	4.58998	5.04342	4.91448	4.86799	4.78909	4.85261	4.77004	4.64977	4.88579	5.10257	4.75442
1563115_at		5.6243	5.76604	6.10865	5.8823	5.72277	6.19008	5.88834	5.87086	5.90474	5.90415	5.91027	5.71192	6.18068	5.76671	5.82473	5.50654	6.03104	5.81183	5.79775	5.93186	5.67076	6.08358	5.76817	6.17527	5.96062	5.84768	5.99151	5.90315	6.03537
1563118_at		5.39175	5.32021	5.61488	5.27367	5.6011	5.42453	5.54098	5.35412	5.66963	5.601	5.69742	5.43662	5.7169	5.52975	5.5003	5.55955	5.70107	5.65048	5.37729	5.7456	5.57502	5.53444	5.53998	5.57925	5.54027	5.52904	5.56325	5.64221	5.33614
1563128_at		3.86769	3.94109	3.89228	3.93303	3.90965	3.92739	3.93858	3.90296	3.9427	3.96323	3.86534	3.9395	3.9173	3.95381	4.04375	3.8384	3.90511	4.1033	3.92537	4.17976	3.94943	3.95468	3.82508	3.76151	4.00991	4.00454	3.91897	3.88729	3.99482
1563129_at		4.55144	4.36698	4.65231	4.75689	4.77361	4.52902	4.56437	5.19104	4.687	4.30447	4.58018	4.41413	4.59737	5.03341	4.43677	5.01693	4.51128	4.20664	4.88072	4.63739	4.4267	4.72174	4.79655	4.52479	4.64304	4.49002	5.15166	4.31578	4.57016
1563130_a_at		5.02269	5.20939	6.68036	5.54219	6.60563	6.1443	6.03145	7.45313	5.78761	5.36682	6.0316	6.13222	5.69521	5.811	5.08897	5.96737	5.25643	5.48515	7.37516	6.76199	5.60133	5.77827	5.88255	5.42342	5.42425	6.05398	7.12644	5.40706	5.49925
1563131_at		8.22099	8.21331	8.08887	8.1919	8.16532	8.57398	8.16202	8.05964	8.16829	8.28971	8.27359	8.36674	8.34717	8.11374	8.20131	8.00463	8.46756	8.3019	8.19607	8.24206	8.19607	8.26611	8.11361	8.55242	8.3801	8.29374	8.09374	8.08086	8.17161
1563133_at		4.45386	4.27123	4.14541	4.33832	4.20664	4.41842	4.54689	4.4586	4.51609	4.42577	4.38426	4.30067	4.80042	4.24967	4.28784	4.35666	4.40406	4.29268	4.44206	4.42549	4.37119	4.86288	4.42632	4.29268	4.47388	4.40225	4.33848	4.26389	4.79899
1563136_at		5.00109	5.31374	5.40493	4.69095	4.93152	5.15253	4.93972	5.32683	5.26577	4.94	4.74237	4.98434	5.23327	4.73008	5.08885	5.45533	4.73767	4.61468	5.22004	5.56421	4.8308	5.09231	4.84634	4.86799	4.94477	5.68596	6.01605	5.01312	5.59048
1563138_at		7.52286	7.8652	7.61185	7.64519	7.63826	7.64176	7.65318	7.33314	7.64156	7.8586	7.78794	8.21862	7.79161	7.75004	7.96336	7.56119	8.03445	8.29037	7.67702	7.65015	7.80405	7.76849	7.59504	7.73038	7.92676	8.09411	7.60981	7.67806	7.52091
1563139_at		4.9048	4.61405	4.60915	4.51442	4.53525	4.52314	4.53543	4.47692	4.3866	4.44403	4.38169	4.45968	4.46243	4.50245	4.56632	4.6492	4.56205	4.46062	4.65277	4.52492	4.35653	4.66448	4.49074	4.7077	4.61036	4.51685	4.34498	4.44165	4.7971
1563147_at		5.62781	4.70097	5.31202	4.81649	5.11048	5.11596	4.7523	5.67645	5.25768	5.16444	5.3036	4.97786	4.95425	5.08437	4.58936	5.94029	5.22218	7.16057	5.22379	6.32161	5.05361	5.60077	5.0551	4.73387	4.69702	5.01197	5.92266	4.89345	4.6987
1563149_at		4.3462	4.39221	4.20932	4.18494	4.3768	4.30101	4.26029	4.20874	4.13619	4.26754	4.26445	4.56481	4.23246	4.14251	4.25203	4.28586	4.40406	4.42682	4.33229	4.28606	4.17542	4.394	4.11303	4.1681	4.32033	4.58318	4.39776	4.21132	4.16051
1563166_at		6.00427	6.3553	7.7441	6.69948	7.09624	7.82268	7.01758	6.83932	6.49799	6.8628	6.51634	7.30246	6.52224	6.42639	6.2329	6.3733	6.80119	5.87549	6.25237	6.49448	6.72783	6.55796	6.1394	6.33997	6.21834	7.33988	6.90449	6.28044	6.48789
1563169_at		5.05171	7.06285	6.59496	5.15637	5.17183	5.16255	5.17675	5.11886	5.23839	5.39453	6.00965	5.10752	5.08982	5.30425	5.78026	5.09917	4.98569	5.32812	5.51688	5.05645	5.37486	4.9688	5.35893	5.18166	5.17269	5.37894	5.19087	5.52433	5.14311
1563173_at		4.45626	4.2815	5.9891	5.41427	5.70062	6.26464	5.25177	6.5502	5.30908	5.4155	5.36043	4.79667	5.98395	4.35311	4.58161	4.86109	4.39682	4.78014	5.4352	5.52864	4.43613	4.23144	4.9264	4.72727	4.35222	5.31738	5.8544	5.33544	5.53655
1563178_at		6.91249	6.96981	6.75056	6.95652	6.77809	6.8535	6.82278	6.80578	6.53204	6.78621	6.9196	6.74374	6.88739	6.72471	6.86635	6.81279	6.90593	6.5798	6.93949	6.64158	6.7867	6.75889	6.87133	6.97301	6.67474	7.01842	6.80729	6.81641	6.7375
1563179_at		4.18799	4.329	4.19893	4.34081	4.21957	4.29703	4.46093	4.3068	4.22932	4.33019	4.21834	4.44012	4.35953	4.186	4.20118	4.3913	4.45876	4.15413	4.35207	4.14156	4.15527	4.23815	4.04479	4.32272	4.38411	4.34734	4.35117	4.30653	4.38551
1563181_a_at		5.44395	5.4166	5.32277	5.43683	5.03923	5.28693	5.15352	5.28515	5.44741	5.27561	5.28827	5.43651	5.30845	5.34866	5.48202	5.33382	5.05588	5.244	5.57076	5.28827	5.28504	5.36547	5.43559	5.38361	5.20839	5.41427	5.05539	5.26385	5.3626
1563186_at		4.19456	4.24183	4.45654	4.25269	4.25394	4.36401	4.31825	4.25838	4.22842	4.31955	4.18702	4.49406	4.05921	4.17797	4.30485	4.41567	4.10878	4.25467	4.13937	4.26267	4.26711	4.15711	4.21292	4.3748	4.38278	4.45076	4.26989	4.20255	4.10454
1563187_at		3.89172	8.56692	3.98877	3.89211	3.90693	3.88148	3.78732	3.82789	3.82069	3.91134	3.65792	3.93729	3.89041	3.82347	3.8821	3.85528	3.70472	4.12156	3.82131	3.8623	3.81147	3.88911	3.70628	3.98435	4.15913	3.91547	3.76504	3.85636	3.97022
1563189_at		4.97061	5.21743	4.86874	4.89463	5.12668	5.08745	5.05856	4.75813	4.98127	5.04472	4.99364	5.01612	5.11846	5.13115	4.96758	4.9933	5.04472	5.37357	4.90957	5.00134	5.10926	4.95159	4.99251	5.17755	5.09864	5.16083	4.9548	5.03528	4.96638
1563203_at		4.14177	4.05417	4.05011	4.2084	4.02702	4.14073	4.1548	4.16955	4.13459	4.0411	4.08241	4.37119	4.0783	4.10686	4.11919	4.02255	4.10919	4.13537	4.35757	4.08864	4.15348	4.01086	4.18152	4.16324	4.24507	4.05907	4.04873	4.11281	4.00962
1563210_at		7.12524	7.07155	7.24993	7.23216	7.6228	7.73597	7.3503	7.37933	7.13859	7.30728	7.33482	7.6303	7.23197	7.23603	7.35167	7.26656	7.28938	7.10371	7.34171	7.57314	7.16655	7.17369	7.20358	7.3379	7.17131	7.29312	7.4913	7.09803	7.26809
1563217_at		4.24325	6.0392	4.51874	4.57117	4.78014	6.92101	4.95881	6.43418	4.61128	6.02628	4.45018	5.03653	4.4181	6.07384	4.94669	4.48408	4.84348	4.7182	5.45599	4.6042	4.7458	6.40259	6.36271	5.09685	7.20561	4.45596	6.28788	4.47911	4.51874
1563224_at		6.94237	7.03789	7.18644	6.90012	7.15614	7.05318	7.0552	7.00626	7.15559	6.96878	7.07506	7.29554	7.06298	6.9673	6.98104	7.04031	7.07299	7.16976	6.90647	6.93085	7.08297	7.05371	6.98291	7.11654	7.10976	6.98525	7.15744	6.94184	6.89444
1563225_a_at		6.66503	6.63375	6.81983	6.55736	6.52726	6.6886	6.36903	6.66552	6.49965	6.67474	6.61858	6.83942	6.82785	6.69737	6.59029	6.69285	6.46571	6.74256	6.62573	6.7548	6.73513	6.56392	6.6546	6.76582	6.76853	6.59576	6.65409	6.49701	6.45308
1563243_at		7.00546	6.59134	6.78367	6.85424	6.72427	6.85469	6.76034	6.73196	6.79345	6.85555	6.80452	6.80128	6.81124	6.68638	7.02164	6.81977	6.79429	7.21344	6.80777	6.95173	6.74847	7.00253	6.77968	6.98088	6.93735	6.9443	6.79176	6.8327	6.87475
1563244_at		6.65965	6.26035	6.4829	6.03123	6.20856	6.19669	6.38413	6.41943	6.07539	6.08645	6.25082	6.65491	6.17206	6.19453	6.16631	6.07615	6.24182	6.05559	6.07905	5.95613	5.9501	6.1867	6.20441	6.2083	6.29664	6.34306	6.38021	6.19822	6.24949
1563259_at		5.39805	5.55291	6.09753	6.40108	6.41815	6.65526	6.27778	6.36461	6.27912	5.85123	5.96266	5.31557	5.80953	5.45932	5.64114	5.78354	5.38315	5.46244	6.8225	6.85469	5.71079	5.25281	6.45192	5.66582	5.39485	5.63687	5.89893	6.13795	5.32828
1563271_at		6.3695	6.5595	6.52732	6.41879	6.35689	6.44014	6.45742	6.54832	6.3518	6.48354	6.73227	6.48625	6.71618	6.61623	6.56277	6.35086	6.21288	6.53099	6.39521	6.35946	6.40911	6.34877	6.34822	6.6983	6.65238	6.65965	6.35382	6.61157	6.48969
1563273_at		7.3384	7.21271	7.70899	7.31822	7.56977	7.65306	7.2911	7.35665	7.11112	7.67819	7.53207	7.68015	7.26152	7.20112	7.42403	7.10754	7.54729	7.23438	7.80847	7.23569	7.38092	7.6547	7.17279	7.06925	7.24927	7.6129	7.58663	7.33101	7.44346
1563277_at		4.36272	4.5206	4.60098	4.41451	4.74799	4.62315	4.44881	4.79536	4.39682	4.43488	4.78142	4.73084	4.45796	4.16626	4.3204	4.35324	4.38811	4.69026	5.09287	4.36678	4.5034	4.54137	4.4949	4.23346	4.33192	4.76666	4.91663	4.40697	4.54426
1563279_at		4.54533	4.73218	4.94081	4.70782	4.80265	4.76448	4.84604	4.76039	4.80308	4.7401	4.77385	4.95809	4.86759	4.75813	5.01651	4.87632	4.72458	4.92158	4.7615	4.66	4.70445	4.72051	4.85238	4.73514	4.736	5.37848	5.00936	4.76859	4.68574
1563295_at		6.24253	6.35727	6.35101	6.295	6.51802	6.7381	6.42308	6.45527	6.51691	6.46512	6.36394	6.60578	6.59192	6.4133	6.48815	6.42623	6.5641	6.34364	6.38732	6.40365	6.38795	6.47374	6.37106	6.41196	6.60108	6.11971	6.41084	6.21112	6.24548
1563299_at		4.36056	4.49127	4.40397	4.30447	4.47379	4.42105	4.48053	4.35109	4.53123	4.38551	4.40447	4.28856	4.31416	4.46326	4.36305	4.43646	4.30297	4.40821	4.2563	4.35696	4.38871	4.39634	4.41501	4.35606	4.43927	4.24793	4.53732	4.38045	4.42148
1563303_at		5.0539	5.13398	5.2812	5.03806	5.18904	5.18347	5.1585	5.02207	5.18003	5.131	4.96157	5.12173	5.20526	5.28372	5.15558	5.25018	5.36899	5.13265	5.1466	4.94868	5.20554	5.50356	5.09931	5.26198	5.32145	5.04681	5.09973	5.17121	5.04826
1563312_at		4.5213	4.34734	4.53424	4.33454	4.42148	4.46816	4.35027	4.50641	4.62509	4.53669	4.49975	4.53266	4.56756	4.34723	4.55726	4.30958	4.49204	4.48348	4.53525	4.39934	4.25696	4.27143	4.40863	4.7302	4.50623	4.55661	4.26046	4.33088	4.39665
1563319_at		4.95189	5.24684	4.98962	4.97673	5.59343	4.91161	4.85942	5.78271	5.38221	5.40777	4.90722	4.97417	5.45898	4.84761	5.1274	4.77685	4.98255	4.74926	5.91034	5.57502	4.99107	5.52074	5.14204	5.1391	5.25355	5.25054	5.01796	5.23764	5.01145
1563320_at		5.46457	5.34133	6.55742	6.34137	6.91373	6.62892	5.84301	7.42689	5.79217	5.72686	5.9465	6.30419	5.90197	5.29566	5.38647	6.37236	6.03785	6.01151	6.46075	6.34482	6.09944	6.59576	6.10156	5.61128	5.34341	7.15043	6.54685	5.59768	6.05227
1563325_at		4.43293	4.30382	4.26989	4.5585	4.36137	4.33117	4.2901	4.35109	4.25875	4.39042	4.30769	4.66395	4.3204	4.34552	4.71237	4.41857	4.2462	4.2593	4.57374	4.44447	4.36865	4.37719	4.31984	4.44645	4.45156	4.63109	4.3541	4.35556	4.4595
1563329_s_at		3.90223	3.91613	4.07529	3.88534	3.98738	4.16586	3.94906	4.10475	3.8985	3.98897	4.06185	3.9377	4.03134	3.96584	4.0121	3.89924	4.0134	4.17797	3.98877	3.93586	4.08558	4.02054	4.03739	3.92072	3.97996	3.90772	3.85013	4.04048	3.88572
1563331_at		4.86732	5.00527	5.06012	5.20976	5.08939	5.21357	4.90653	5.02534	5.06305	5.02633	5.05328	5.43296	5.09195	4.75569	5.19064	5.18998	5.0791	4.99749	4.97244	5.15626	5.06313	5.20116	5.06293	4.87913	5.0304	5.28308	5.29889	4.91017	4.89345
1563332_at		4.32642	4.21476	4.21957	4.04001	4.08815	4.04453	4.00529	4.20004	4.01706	4.06102	3.98388	4.21245	3.97022	3.97333	4.05241	3.94642	4.07708	4.45493	4.13484	4.07905	4.12061	4.2706	3.99637	4.18034	4.03786	4.14295	4.23664	4.02493	4.21974
1563333_at		4.40607	4.18217	4.41947	4.33072	4.37647	4.31271	4.38728	4.1833	4.29586	4.23286	4.31825	4.88698	4.36537	4.39744	4.3495	4.37814	4.53223	4.44852	4.21359	4.47132	4.36765	4.32629	4.3878	4.20979	4.4115	4.49219	4.38306	4.39719	4.28957
1563339_at		4.52827	4.51112	5.01896	4.50207	4.36233	4.35239	4.62029	4.57759	4.5576	4.55644	4.51304	4.70155	4.57117	4.49621	4.65012	4.49516	4.35804	4.52783	4.78593	4.62372	4.55915	4.60079	4.90584	4.77886	4.58303	4.65201	4.40531	4.67754	4.83899
1563340_at		6.16851	5.96956	6.21894	5.71485	6.04912	5.94117	5.98714	5.99067	6.0925	6.24294	6.141	6.38378	6.23404	6.0513	5.97554	6.10817	6.24262	6.16489	6.18836	6.19173	5.98604	6.08034	6.10404	5.88558	6.37922	6.21246	6.12606	6.14802	6.04265
1563345_at		6.57148	7.00862	7.05837	6.58599	7.02377	7.38735	6.90537	7.9949	6.51778	6.33496	6.76863	7.87314	6.92739	6.51355	6.7746	6.27893	6.88138	7.68692	6.86083	6.56032	6.6906	7.75321	6.12435	6.80264	6.9903	7.12594	7.67714	6.48109	6.78518
1563348_at		5.02912	5.49365	5.49074	5.57019	5.74783	6.57231	5.56369	5.94166	5.38971	5.38574	5.4513	5.47587	5.24762	5.08982	4.89186	4.84443	5.44741	5.15955	5.75706	5.29602	5.78958	5.15876	5.23764	5.00645	5.97429	6.10977	5.58022	5.1324	4.98272
1563351_at		4.06651	3.98603	3.95409	3.96765	4.11553	3.91796	4.0311	3.96346	3.93628	4.01194	4.13376	3.82439	3.91757	3.99951	3.86812	3.91827	3.97978	4.07058	3.89968	4.04915	4.02165	3.94714	4.02274	4.05543	4.03277	4.12079	4.0806	3.99808	4.01021
1563357_at		5.48503	6.17452	5.19124	6.09037	5.48898	5.30482	5.98592	5.73725	5.69433	5.53364	5.65521	5.55967	5.57445	5.69346	5.85519	5.18101	5.47138	6.07068	5.49087	5.05133	5.57434	5.5013	5.6635	7.04494	5.44858	6.50814	5.48503	5.47515	5.69026
1563360_at		5.19364	5.28269	5.26143	5.16229	5.22624	5.42259	5.24353	5.36863	5.25971	5.44555	5.27483	5.33394	5.57678	5.20687	5.31588	5.00479	5.40355	5.4261	5.197	5.53788	5.39558	5.46211	5.23124	5.54059	5.39363	5.4827	5.28456	5.27579	5.27495
1563364_at		6.24243	5.40706	7.44493	5.57098	6.48117	6.15619	5.98962	6.6801	5.92157	5.54793	6.79836	6.12591	6.22565	5.46571	5.60631	5.90995	5.40692	5.51862	6.48796	6.53883	5.57235	5.58073	5.38472	5.58379	5.63859	6.22262	7.80955	5.7383	5.66155
1563379_at		5.07919	5.08547	4.86605	5.18016	5.15311	5.00337	4.92784	5.07227	5.26067	5.14619	5.03421	5.17801	5.06678	4.94203	5.12096	5.25666	5.1014	4.9168	4.94311	5.0664	5.09973	4.97897	5.20167	5.18466	5.03878	5.20251	4.89196	5.1913	4.92263
1563386_at		4.37574	4.47546	4.4595	4.43577	4.4218	4.25821	4.29413	4.52522	4.52143	4.45887	4.34985	4.44028	4.5206	4.55439	4.61158	4.57103	4.51685	4.40215	4.45829	4.40162	4.66661	4.54721	4.5476	5.20631	4.53073	4.51171	4.30873	4.49926	4.39448
1563392_at		4.48705	4.17462	4.11638	4.42056	4.15858	4.45596	4.46859	4.23664	4.36104	4.29429	4.24308	4.27369	4.20338	4.27644	4.22598	4.55454	4.31724	4.27107	4.22512	4.31578	4.34971	4.27644	4.42079	4.51633	4.15858	4.21771	4.12887	4.35635	4.35982
1563396_x_at		3.58987	3.6085	3.97022	3.74071	3.97818	3.77671	3.84301	3.86002	3.78693	3.80421	3.70717	3.81025	3.61376	3.78357	3.61471	3.65845	3.73168	3.71116	4.06326	3.85043	3.7043	3.67177	3.70957	3.63883	3.5749	3.63324	3.71855	3.57882	3.82924
1563398_at		5.82138	5.32828	5.33846	5.92768	5.83114	5.40667	5.43403	5.72287	5.47289	5.45756	5.7057	5.40979	5.62454	5.44249	5.32731	5.41867	5.48887	5.30412	5.48179	5.44154	5.48898	5.61182	5.49405	5.30687	5.52074	5.44132	5.8626	5.58268	5.95585
1563404_at		6.90927	6.70218	6.43492	6.90105	6.54384	6.6181	6.48872	6.37347	6.47391	6.40259	6.50231	6.3817	6.42096	6.81461	6.87407	6.5591	6.60973	6.74985	6.76738	6.45299	6.63301	6.69747	6.61937	6.52282	6.93735	6.88864	6.40741	6.61365	6.56984
1563414_at		4.14729	3.94109	4.01585	4.44529	3.94334	4.02493	6.42564	3.80877	4.0868	4.16661	3.76897	3.95197	4.09583	4.11225	4.28187	4.28113	5.06877	4.08241	4.03217	4.71878	4.24102	4.035	5.03894	4.28856	4.69903	3.9924	4.61468	4.05928	4.17881
1563425_at		5.21342	5.24417	5.19305	5.24301	5.30391	5.28126	5.28393	5.18317	5.33138	5.36084	5.25735	5.14253	5.29983	5.41459	5.44835	5.30425	5.34982	5.41306	5.27105	5.34559	5.39991	5.36482	5.24162	5.42259	5.27804	5.20145	5.3056	5.25689	5.23549
1563426_a_at		6.48691	7.26392	6.99674	6.02245	6.64097	7.27038	6.55105	7.75223	6.07668	6.35359	6.27305	7.5898	6.5195	6.66042	5.93712	7.00566	6.58279	6.70073	7.50461	6.23513	6.21965	6.77034	6.15694	6.22057	6.55137	6.80338	7.06415	6.32169	7.08257
1563431_x_at		7.50479	7.36381	7.21807	7.17425	7.66809	7.77719	7.51288	7.99142	6.98869	7.38449	7.65659	7.14803	7.31811	7.63193	6.93641	6.91397	6.80264	7.49909	6.6154	6.91429	6.87671	6.8766	6.99724	7.01224	7.48478	7.67995	8.08887	7.30937	7.11702
1563453_at		7.63501	6.33576	6.8166	6.44291	8.49969	6.57516	6.54133	7.09328	6.40337	6.61937	7.43948	7.08764	6.67538	6.27815	6.88472	7.74873	6.57313	7.63268	7.70372	7.04123	7.02614	6.95281	6.89215	6.59409	6.49786	7.33856	7.19686	6.50047	6.99138
1563460_at		4.21014	4.64819	5.37816	4.60079	4.58524	4.40895	4.4138	5.91877	4.63463	4.4337	4.47223	4.17646	5.88779	4.23612	4.38497	4.05633	4.93038	4.05671	4.27513	4.38149	4.53957	4.1965	4.49588	4.14936	3.96263	4.39884	5.08735	4.82269	4.66984
1563461_at		5.35422	5.6956	5.79972	5.40522	5.86336	5.90434	5.20554	5.68215	5.87264	6.75468	7.49578	5.26129	5.61469	5.18519	5.19691	5.80964	5.55492	5.41107	5.44885	5.37443	5.41373	6.58607	5.36872	5.12124	5.763	5.1938	8.62887	5.16255	5.97545
1563467_at		6.64948	5.4114	7.1334	7.80527	6.25204	9.03328	8.37228	5.98543	7.37867	6.52921	6.22871	6.22776	8.0982	7.04409	7.97162	8.03909	5.77559	7.9492	8.05119	8.36845	7.74334	5.56315	7.48989	6.85371	5.47667	5.19816	6.52224	6.64907	7.85647
1563468_at		6.91472	6.86912	9.09749	7.52787	9.36563	6.7638	7.11177	7.02926	8.2408	7.96829	7.46645	6.68912	7.93386	8.15579	6.9807	6.95101	7.2587	6.84357	6.86157	7.2933	6.68383	7.39557	6.75237	6.94166	7.19135	7.63155	7.20458	8.68978	7.36632
1563469_at		7.96514	8.15661	9.09339	9.22101	9.63048	9.12155	8.47734	8.48003	8.46874	8.5977	8.30991	8.31409	8.4176	8.31737	8.9785	8.49206	8.66094	8.09291	8.55333	8.52644	9.23811	8.88685	8.15059	8.27397	8.28809	8.83574	9.02679	8.30032	8.60278
1563472_at		6.51697	6.75889	6.50626	6.74112	6.73829	6.50272	6.36687	6.37412	6.37839	6.74127	6.5195	6.65759	6.6168	6.51505	6.53491	6.71228	6.66823	6.6817	6.7449	6.41892	6.42907	6.60752	6.5279	6.43588	6.52937	6.68162	6.64567	6.34598	6.35805
1563473_at		6.35925	6.28107	5.80983	6.46957	6.04166	5.9946	5.93537	6.40675	6.40226	6.13421	6.03658	5.86998	6.22121	6.0158	6.02541	5.90178	6.18728	6.08634	6.10588	6.07068	6.1736	6.00281	5.91503	6.59465	5.99842	6.17401	6.67997	6.05307	6.20236
1563477_at		4.69051	4.68073	4.62006	4.59167	4.47449	4.73267	4.75383	4.6492	4.42881	4.60665	4.67795	4.55265	4.56247	4.53594	4.70484	4.46385	4.58033	4.86813	4.66855	4.42816	4.5555	4.75794	4.65363	4.55802	4.65071	4.8745	4.72349	4.69785	4.85297
1563480_at		5.58553	5.54623	5.87529	5.64573	5.58152	5.93788	5.675	5.6082	5.27791	5.39682	5.53428	5.48732	5.64467	5.51596	5.49765	5.62787	5.3358	5.4166	5.64002	5.77783	5.55154	5.64082	5.55119	5.73351	5.52923	5.72326	5.76642	5.41223	5.62842
1563482_at		7.6605	7.92391	7.60789	7.7774	7.69846	8.1919	7.97419	7.82241	7.6621	7.79409	7.76806	8.50245	7.77687	7.38848	7.74462	7.55383	8.05581	7.55165	7.63411	7.92476	7.80624	7.5534	7.78601	8.26467	7.69481	7.59362	7.46689	7.58692	7.70372
1563485_at		7.96126	8.00025	7.6757	7.92522	7.83531	7.83135	7.82917	7.65527	7.99459	8.00305	8.0658	8.14561	8.33655	7.97173	8.41937	7.84278	8.22074	8.20843	7.9454	7.93661	8.32063	8.08553	7.98945	8.1052	8.05525	8.50046	7.85281	8.05686	7.7347
1563486_at		4.06517	4.07708	4.12132	4.11796	4.0557	3.94426	4.16635	4.07865	4.02332	4.09826	4.00321	4.71489	3.98824	4.12401	3.9508	3.92261	4.02316	4.11062	3.99615	4.14344	3.99015	4.05417	4.01186	4.13306	4.06984	4.04968	4.06922	3.99786	4.12095
1563487_at		4.43121	4.66304	4.45876	4.60372	4.76163	4.88082	5.09701	4.78553	4.78107	4.79767	4.64407	4.6438	4.74565	4.45493	4.79625	4.51874	4.67991	4.75689	4.7726	4.93339	5.05672	4.73767	4.58003	4.84641	4.64476	4.75343	4.78277	4.68555	4.61555
1563494_at		5.1096	4.72231	5.2683	4.51186	4.87232	4.70782	4.55502	5.11026	4.86646	4.62908	4.56138	4.83649	4.75864	4.89694	4.83984	6.82694	4.87418	4.98917	4.57374	4.66885	4.83125	4.69317	4.63303	5.37507	4.746	4.90709	4.94546	4.55644	4.49002
1563503_at		3.66492	3.67317	3.7092	3.70262	3.64192	3.62971	3.56644	3.59829	3.67362	3.64097	3.6317	3.78537	3.5749	3.75652	3.68861	3.6256	3.66194	3.78386	3.74113	3.64019	3.61471	3.58497	3.64509	3.65411	3.68659	3.57009	3.64314	3.67241	3.57765
1563507_at		6.2941	6.64645	6.66809	6.63716	6.84705	6.80219	6.54058	6.71038	6.6279	6.7155	6.63251	7.1745	6.68246	6.69555	6.76307	6.54501	6.67052	6.6778	6.67556	6.7893	6.73012	6.61731	6.68027	6.75841	6.58065	6.88007	6.64047	6.74394	6.62551
1563509_at		6.52505	6.3781	6.14245	6.33741	6.29147	6.55713	6.59192	6.07102	6.73116	6.68912	6.18249	6.37478	6.80697	6.43113	6.35765	6.25403	6.46526	6.35647	6.09316	6.46282	6.47676	6.52207	6.50749	6.57195	6.22193	6.43838	6.6126	6.29485	6.5066
1563519_at		4.41133	4.18639	4.16393	4.09591	4.28594	4.13182	4.06535	4.34057	4.13976	4.48173	4.13583	4.01944	4.10289	4.12873	4.12741	4.02717	3.9835	4.33818	4.19194	4.01687	4.21164	4.14798	4.19346	3.91707	4.09182	4.26989	4.15358	4.08815	4.44482
1563523_at		6.85686	7.16221	6.7127	6.61157	7.25137	7.14183	6.94617	7.13374	6.8787	6.98365	6.88739	7.00164	6.74885	6.88448	6.96422	6.86437	7.21633	7.57287	7.10896	6.90561	7.07356	7.6191	6.74183	6.8678	6.99125	7.08081	7.08087	6.86877	6.73509
1563531_at		5.86433	6.06339	5.91419	5.82568	5.7012	6.01492	5.86532	5.79349	5.98214	6.00393	5.83826	5.86411	5.98543	5.82	5.89954	5.80895	6.33768	5.8596	5.66856	5.76038	5.63328	5.95086	5.8854	6.0026	5.82926	5.74994	5.90254	5.88397	5.77529
1563536_at		4.24886	4.51139	4.25619	4.41006	4.39237	4.47077	4.47864	4.42326	4.42048	4.30169	4.35311	4.37824	4.46816	4.41022	4.42986	4.53756	4.20932	4.50693	4.33148	4.38959	4.53483	4.3402	4.38306	4.36712	4.45701	4.27249	4.41934	4.49757	4.31741
1563540_at		6.64364	7.00692	7.04457	6.45034	6.94679	6.63925	6.85664	6.72047	6.84221	6.87738	6.74228	6.76523	6.78197	6.85116	6.97603	6.80392	6.96991	6.66295	6.63818	6.80038	6.62275	6.67529	6.74016	6.82694	7.08081	6.63785	6.95611	6.74935	6.59351
1563541_at		4.29553	4.54382	4.23892	4.25467	4.44215	4.52651	4.31922	4.42849	4.38426	4.43355	4.35506	4.17155	4.19027	4.39884	4.37119	4.45296	4.11225	4.34057	4.3571	4.29429	4.48765	4.17597	4.40961	4.4013	4.46262	4.54199	4.4697	4.36203	4.27763
1563546_at		3.56157	3.5844	3.63883	3.62495	3.55301	3.70048	3.57009	3.56361	3.59715	3.56361	3.5844	3.51912	3.61562	3.56644	3.52766	3.53806	3.5844	3.54886	3.63404	3.63967	3.63842	3.60648	3.6517	3.55671	3.63063	3.5749	3.68628	3.72506	3.60005
1563553_at		6.47586	6.76118	6.59848	6.51139	6.59587	6.59634	6.63867	6.68515	6.5944	6.3542	6.57687	7.1289	6.78141	6.79999	6.75056	6.81831	6.83417	6.74607	6.76997	6.74976	6.69335	6.67848	6.52967	6.76307	6.83627	6.7131	6.76506	6.64282	6.5128
1563557_at		4.69223	4.48042	4.45493	4.3903	4.65201	4.53871	4.65598	4.62764	4.54396	4.56332	4.59698	4.60473	4.68369	4.53887	4.75554	4.60816	4.59365	4.34675	4.61067	4.80221	4.26867	4.62129	4.60854	4.46985	4.68104	4.61036	4.30587	4.60143	4.56805
1563561_at		3.90296	3.96508	3.70541	3.82347	3.73736	4.04184	3.94198	3.75194	3.86144	3.81147	3.85662	3.82462	3.94686	3.85681	3.87699	3.82567	3.9369	3.77671	3.9336	3.96941	3.74031	3.79397	3.7886	3.8154	3.89999	3.86294	3.99111	3.87419	3.89228
1563569_at		4.49621	4.48697	4.52301	4.46417	4.48391	4.53525	4.56103	4.5275	4.46243	4.58507	4.55583	4.87114	4.53887	4.56906	4.62233	4.43077	4.43891	4.50434	4.47003	4.55144	4.49394	4.7266	4.30519	4.46214	4.51889	4.52479	4.70131	4.51293	4.57818
1563573_at		6.61694	6.05307	6.14606	6.69545	6.39074	6.12776	6.19655	6.89507	7.36051	6.32803	6.11434	5.70212	6.95652	6.2649	5.73351	6.30156	5.92546	6.05955	6.14947	7.02151	6.08918	6.08187	6.21098	6.28283	5.72686	6.40681	6.98959	6.94661	6.30781
1563577_at		7.36179	7.81503	7.65079	7.68582	7.7699	7.89872	7.64931	7.48157	7.5375	7.94554	7.90705	7.79126	7.75597	7.54065	7.83933	7.55905	7.68436	8.00346	7.66809	7.5861	7.61103	7.66	7.74441	7.78944	7.79041	7.86552	7.26434	7.62753	7.67488
1563590_at		5.03963	4.97212	5.02295	5.20222	5.27759	5.15301	5.11898	5.01923	5.20209	5.02255	5.08537	4.98023	5.32965	5.35787	5.33945	5.71102	5.10918	4.65259	4.95809	5.48688	5.01435	5.24353	5.12224	5.28131	5.14385	5.17966	5.26445	5.2474	5.17318
1563596_at		6.49405	6.97177	6.66546	6.28577	6.37612	7.63328	7.16408	7.08665	6.6884	6.64196	6.81522	6.82215	6.70554	6.44779	6.39823	6.6168	7.11789	6.70383	6.90407	6.95083	6.66926	6.73027	6.3591	6.65695	6.43379	6.26387	6.63384	6.32519	6.45316
1563597_at		7.81724	6.95203	6.83889	7.22369	7.02624	9.3166	7.09446	7.42728	7.12515	6.89037	7.09893	7.62668	7.00535	7.00416	6.94549	6.83117	6.82299	7.57444	6.89721	7.09292	7.33913	7.09047	7.22208	7.0788	6.94989	7.24938	7.12008	7.2593	7.0761
1563601_at		5.3585	5.03963	5.37224	5.46386	5.04313	5.57235	5.33569	5.4807	5.66595	5.41395	5.26737	4.91927	5.55119	5.23124	5.72377	5.59797	5.45384	4.83605	5.34399	5.6205	5.1224	5.4385	5.58152	5.3641	5.37709	5.37994	5.22549	5.30093	5.55119
1563611_at		4.23144	4.31017	4.59392	4.37173	4.29193	4.53379	4.37595	4.44323	4.25978	4.36785	4.20624	4.39622	4.13761	4.24167	4.37451	4.37328	4.16355	4.75147	4.48648	4.3209	4.28736	4.23076	4.21744	4.26593	4.17739	4.58478	4.5496	4.24545	4.38802
1563612_at		5.72391	6.05611	6.07328	5.83363	5.87331	5.95824	5.96198	6.05938	5.84334	5.99225	5.98321	6.2986	6.01157	6.19768	6.0752	6.08538	6.18098	6.50633	6.25746	5.8994	5.86425	6.20959	5.99393	5.94753	5.97647	6.1301	6.07745	6.18407	5.68024
1563621_at		6.58158	8.30924	6.64449	6.93936	6.80887	7.9063	9.34689	6.81101	6.61788	6.30156	6.34471	6.15989	6.88539	7.01527	6.50104	6.66774	6.23921	6.71492	6.22956	6.87061	6.7031	6.93071	6.61235	7.27634	5.89799	6.49322	7.10216	6.65568	6.9273
1563643_at		4.91215	4.21974	4.3903	4.34421	4.43677	4.29602	4.12995	4.80949	4.35897	4.31377	4.19137	4.19151	4.41966	4.26981	4.48586	4.41319	4.16586	4.27094	4.7798	4.25584	4.31741	4.596	4.34565	4.11044	4.18558	4.2563	4.05935	4.37853	4.36632
1563649_at		6.29233	6.4936	4.57103	5.48754	6.26002	8.95711	7.47669	5.83246	4.48053	4.67114	6.47972	6.88263	6.10317	4.43311	5.07056	4.87418	4.1999	4.67595	6.34372	5.33234	5.10041	6.89411	6.05487	5.54968	6.25328	4.80081	4.54057	4.766	4.63109
1563656_at		5.21924	5.33502	5.38167	5.27204	5.25215	5.11314	5.35809	5.07048	5.15218	5.21508	5.2592	5.68384	5.29149	5.04089	5.50654	5.26677	5.27045	5.61056	5.31859	5.3065	5.2601	5.21971	5.16657	5.35187	5.17872	5.48006	5.37513	5.17424	5.21948
1563660_at		3.69917	3.68255	3.66253	3.68137	3.66769	3.74967	3.66091	3.63404	3.63248	3.79381	3.63563	3.7573	3.68861	3.62115	3.6085	3.83377	3.66433	3.77612	3.92783	3.78622	3.76521	3.67127	3.61471	3.65567	3.66712	3.71478	3.60261	3.64097	3.73019
1563662_at		6.50292	6.73143	6.64699	6.31054	6.86157	6.71744	6.85871	6.69642	6.65266	6.78299	6.70421	6.99629	6.74874	6.62298	6.76571	6.695	6.88508	6.94641	6.61471	6.46435	6.67329	6.85437	6.53857	6.66306	6.90878	7.00493	6.84233	6.66875	6.51094
1563681_at		5.22248	5.42408	5.45776	5.43578	5.56885	5.59304	5.32418	5.35916	5.45855	5.31708	5.54659	5.83883	5.30922	5.29629	5.52523	5.54956	5.38414	5.32083	5.45403	5.69067	5.52144	5.42158	5.38742	5.46131	5.38442	5.62926	5.46757	5.30299	5.48112
1563690_at		4.17107	4.339	4.7348	4.17369	4.54663	4.20769	4.20902	4.29709	4.3351	4.35377	4.30636	4.60509	4.30052	4.2685	4.15996	4.19456	4.10354	4.135	4.3748	4.54025	4.20602	4.25751	4.19151	4.2815	4.35088	4.69497	4.42682	4.28436	4.30135
1563692_at		5.31933	5.32297	5.40163	5.32802	5.26385	5.41941	5.36365	5.24124	5.3162	5.49203	5.36745	5.31202	5.44949	5.36422	5.38772	5.27791	5.27215	5.23963	5.25376	5.39692	5.15058	5.43195	5.42806	5.40368	5.55179	5.28851	5.22248	5.35161	5.31117
1563693_at		4.65598	4.55945	4.58754	4.85906	4.70627	5.18289	4.93718	4.59751	4.77586	4.71913	4.63853	4.61626	4.75383	4.81687	4.85092	4.91461	4.68295	4.64322	4.65501	4.78816	4.62356	4.64234	4.68677	4.64476	4.67039	4.63641	4.76902	4.62652	4.61828
1563704_at		4.52846	4.56103	4.67235	4.52391	4.71999	4.67974	4.47379	4.45109	4.58787	4.69644	4.49699	4.92356	4.51545	4.14541	4.61372	4.4759	4.543	4.44708	4.50224	4.77548	4.36216	4.49738	4.57738	4.47627	4.59791	5.41505	4.58445	4.41546	4.5382
1563706_at		7.83825	8.35419	7.91001	8.0117	8.07711	8.14283	8.10338	8.00193	7.86987	8.08553	8.09899	8.3219	8.07458	8.06405	8.21166	8.02136	8.07748	8.34329	8.22754	7.86628	8.13387	8.05274	7.98242	8.26867	8.12563	8.36792	8.11053	7.81617	7.92062
1563715_at		6.83117	7.51497	7.31252	6.99969	7.45391	7.41339	6.97813	7.3639	7.49443	7.38513	7.87919	7.67265	7.53897	7.35607	7.49166	7.66463	7.80955	7.91319	7.37605	7.1178	7.32156	7.36849	7.27729	7.29892	7.49069	7.50543	7.47103	7.09336	6.91547
1563719_a_at		5.52604	5.33007	5.40901	5.89834	5.56945	5.78968	5.74582	5.47204	5.7885	5.72984	5.46809	5.67629	5.97724	5.27871	6.16067	5.43692	6.31436	5.66901	5.36104	5.69615	5.83043	5.64067	6.43309	5.63316	5.45433	5.14935	5.36526	5.49033	5.96398
1563721_at		3.92368	4.36001	4.09503	3.98865	4.0113	4.51889	3.91796	4.05832	4.04308	3.99028	4.00437	4.03235	4.10534	3.96304	3.95031	3.93021	3.88423	3.94733	4.01108	4.01849	3.95601	3.94923	3.98049	3.97956	3.86245	3.98101	3.9835	3.93902	4.03882
1563724_at		3.79045	3.87323	4.0411	3.90539	3.90436	4.39553	4.06651	4.07529	3.73437	3.94666	3.87182	3.73187	3.7928	3.78046	3.73168	3.68905	4.02054	3.79307	3.90127	3.92562	3.83525	3.97905	3.93969	3.66285	3.80256	3.84808	4.00382	3.8985	4.08258
1563797_at		4.10475	4.16203	4.55726	4.51514	4.26538	5.10715	4.46478	4.39221	4.3823	4.23681	4.24183	5.06498	4.19773	4.20356	4.56261	4.43977	4.41947	4.04267	4.14798	4.36698	4.46985	4.16533	4.81479	4.30571	4.394	4.19627	4.12495	4.37552	4.47546
1563801_at		5.00366	4.67131	4.72917	4.8607	5.0519	5.09973	4.92592	4.86854	4.81256	4.96175	4.8355	4.64697	4.89291	4.89545	4.76259	5.05672	4.75158	5.10948	4.94961	4.83899	4.80758	4.93913	4.67531	4.96435	4.70201	5.08586	4.96134	4.89822	4.91855
1563825_at		3.96418	4.14384	4.1563	4.03594	4.12835	4.04968	4.02423	4.14049	4.11324	4.08112	4.22734	4.13043	4.21029	4.0113	4.06198	4.14059	4.11474	4.19567	3.92917	4.02942	4.10289	4.06576	3.9249	4.03156	4.03402	4.03594	4.23968	3.96008	4.00038
1563828_at		6.92839	6.38631	6.30925	6.55144	6.36276	6.55707	6.36849	6.55045	6.326	6.34438	6.37132	6.46526	6.55532	6.54384	6.47135	6.43563	6.62091	6.50062	6.50069	6.36025	6.45432	6.44513	6.75337	6.53575	6.44061	6.44318	6.47612	6.56471	6.4591
1563840_at		4.57016	4.62796	4.56593	4.54733	4.52539	4.51946	4.51112	4.45409	4.60048	4.52205	4.52636	4.37187	4.4902	4.52827	4.53745	4.40343	4.51863	4.85815	4.60816	4.49187	4.5087	4.5417	4.58129	4.56419	4.62839	4.56332	4.62764	4.65662	4.48446
1563841_at		6.67227	6.65379	7.62179	6.71618	6.75702	7.24488	6.81212	6.36857	6.42314	6.64692	6.23736	6.43954	6.74418	6.49296	6.36924	6.66146	7.17123	6.52707	6.38178	6.87899	6.70999	6.3776	6.8165	7.92476	6.40055	6.31658	6.66058	6.3945	6.53171
1563856_at		4.6108	4.5997	4.61143	4.59698	4.42032	4.52027	4.59611	4.63291	4.57818	4.74421	4.44804	4.83163	4.54827	4.59065	4.50536	4.57893	4.47271	4.52391	4.58338	4.55035	4.38748	4.57069	4.56805	4.67303	4.79306	4.58524	4.53058	4.73562	4.53354
1563858_at		3.97836	3.8789	3.92205	4.00321	3.78568	3.86938	3.89388	3.96216	3.93021	4.03402	3.91483	3.75194	4.07479	3.93454	3.90013	3.88534	3.8154	3.93835	3.76071	3.84329	3.89632	3.78761	3.85503	4.27749	3.91707	4.04592	3.91056	3.87941	3.98453
1563884_at		6.13063	6.00272	6.13573	6.03857	6.24346	6.01475	5.9717	6.10736	6.02295	6.04091	6.20286	5.9902	5.97178	6.01519	6.02443	5.99873	5.93967	6.04325	5.735	6.24725	5.97411	6.01273	6.16916	5.98433	6.21625	5.95397	6.14512	6.05635	6.00611
1563886_at		4.99448	4.86007	4.7964	4.7401	4.72727	4.79471	4.68017	4.76215	4.76648	4.74772	4.70733	4.67183	4.72599	4.83984	4.91769	4.92263	4.75022	4.97019	4.81386	4.77219	4.5334	4.79592	4.84083	5.08961	4.94868	4.89643	4.78505	4.89263	4.77112
1563898_at		5.26546	5.4344	5.44608	5.45997	6.10588	5.44329	5.61676	5.49365	5.64781	5.5506	5.77599	5.19236	5.58257	5.22351	5.44843	5.33337	5.26093	5.90549	5.39932	5.64512	5.54286	5.41162	5.39218	5.3875	5.36991	5.64744	5.60118	5.57642	5.47678
1563902_at		6.91389	6.85811	8.06432	7.00626	7.09875	6.74097	7.50565	6.95379	6.50569	7.19703	6.73501	8.23689	6.78299	6.66453	6.78945	6.7061	6.48311	7.50884	7.53958	6.70885	6.55549	6.98215	6.81333	6.84539	6.6154	7.15566	6.69545	7.00271	7.09086
1563903_x_at		6.65595	6.61801	8.31163	6.7638	6.9279	6.78711	7.2587	7.07604	6.34461	7.17028	6.55627	7.80847	6.46744	6.51747	6.74294	6.58047	6.32484	6.55437	7.40206	6.84326	6.48354	6.83016	6.59329	6.78097	6.49732	6.91572	6.79028	6.82331	6.99482
1563934_at		5.869	5.58141	5.61041	5.63509	5.66113	5.88886	5.70163	5.7012	5.67536	5.70223	5.64337	5.99543	5.84554	5.76467	5.73939	5.70077	5.73687	5.90449	5.75366	5.60376	6.00144	5.77683	5.71793	5.71329	5.72527	5.7121	5.71506	5.62816	5.79717
1563941_at		5.63019	5.45101	5.45701	5.67167	5.50076	6.11568	5.54141	5.72475	5.6131	5.45786	5.64933	5.46893	5.74952	5.63066	5.46098	5.53404	5.88834	5.30003	5.22782	5.40139	5.48347	5.60208	5.43013	6.16577	5.90885	5.25627	5.75081	5.69441	5.83746
1563946_at		6.87921	7.16777	6.78896	6.84035	6.90485	6.82074	6.7786	6.87972	6.78188	7.00369	6.82548	7.05218	6.75022	6.86688	7.05714	6.66401	6.81186	7.13561	6.87402	6.73493	6.93603	6.83644	6.81813	6.8495	6.63188	7.14213	6.76571	6.99254	6.79352
1563949_at		6.45862	7.72571	6.66492	6.65067	6.79515	6.4924	6.51472	6.70892	6.6884	6.58988	6.53178	6.53099	6.40564	7.18386	6.63833	6.68506	7.47176	6.37417	6.51139	6.67622	6.73196	6.58614	6.6171	6.46638	6.59432	7.03589	7.12149	6.49937	6.42308
1563950_at		5.58965	5.62013	5.73437	5.57477	5.67436	5.56953	5.72718	5.48719	5.29836	5.54345	5.56833	5.65333	5.70107	5.66199	5.58604	5.71014	5.78482	5.94127	5.81708	5.81684	5.95276	5.64815	5.43349	5.5919	5.64386	5.8358	5.61021	5.79717	5.73296
1563958_at		5.35334	5.20511	6.12756	5.45548	5.7633	5.87453	5.35213	5.21676	5.6184	5.76497	5.49173	5.36504	5.63817	5.45377	5.69067	5.52469	5.54357	5.43908	5.51544	5.92526	5.54911	5.52812	5.39342	5.45052	5.50532	5.43828	5.73968	5.80187	5.3414
1563963_at		5.38919	5.31177	5.11836	5.28171	6.34166	5.38647	5.46725	5.61974	5.58034	5.50053	6.07102	5.48371	5.57705	5.4327	5.33394	5.75497	5.13705	5.27215	5.24018	5.45168	5.45403	5.26171	5.28556	5.4513	5.26024	5.90406	6.73792	5.59977	5.36121
1563978_at		6.16325	6.07685	6.22689	6.12562	6.13631	6.1203	6.04514	5.9517	6.15139	6.16468	6.17963	6.01338	6.16866	6.41171	6.46075	6.10047	6.21403	6.15446	6.4698	6.11799	6.16376	6.09771	6.03658	6.16405	6.42406	6.21098	6.11924	6.20748	6.14262
1563985_at		5.77939	5.71844	5.85741	5.59422	5.73753	5.83018	5.7104	5.84877	5.52985	5.81214	5.80146	5.89109	5.53801	5.55183	5.65762	5.4809	5.6527	5.61083	5.67899	5.58034	5.69543	5.69877	5.65511	5.73397	5.6432	5.72086	5.82241	5.70687	5.60903
1564003_at		4.53887	4.66348	4.57829	4.5688	4.68393	4.67639	4.56205	4.67651	4.69373	4.56738	4.52522	4.58033	4.71345	4.6131	4.75877	4.58433	4.63453	4.4499	4.73314	4.56049	4.61555	4.61247	4.50011	4.65911	4.62264	4.6787	4.6408	4.63453	4.64721
1564004_at		4.49634	4.23528	4.3229	4.2554	4.38642	4.35653	4.30587	4.24724	4.27215	4.39884	4.17597	4.24203	4.18667	4.29709	4.3848	4.31785	4.21588	4.27952	4.33848	4.46478	4.37119	4.25892	4.47132	4.42832	4.39827	4.43828	4.21202	4.27573	4.36452
1564007_at		4.0061	4.43037	4.12461	4.10194	3.85879	3.85854	3.91056	3.84085	3.96966	4.16217	4.02516	3.85766	3.89211	3.99174	4.0518	3.96418	4.06535	3.81311	3.92261	3.95601	4.16224	3.98233	3.86557	3.95381	4.04395	4.25948	4.11096	3.96628	3.7706
1564014_at		4.83777	5.2554	4.92759	4.82586	4.69582	4.59481	4.78962	4.61491	4.5229	4.84392	4.95573	4.5733	4.7578	4.55517	4.66927	4.72051	4.47707	4.67918	4.91755	4.6352	4.83344	4.67449	4.71462	5.1002	4.60438	4.73933	4.92531	4.65855	4.73933
1564051_at		5.78037	5.69772	5.82381	5.77448	5.76808	5.74732	5.78156	5.73687	5.5799	5.81242	5.7606	5.90986	5.73812	5.65652	5.75006	5.71713	5.70324	6.08723	5.9435	5.6399	5.72078	5.71102	5.66848	5.79622	5.78415	5.85479	5.8626	5.735	5.74398
1564056_at		5.18138	5.15265	5.14171	5.26737	5.3717	5.03188	5.295	5.16029	6.14245	5.25963	6.39034	5.10462	5.66793	5.89543	5.71783	5.35626	5.1128	5.28158	5.08796	5.80524	5.21145	5.08939	5.06574	4.98908	5.27918	5.3952	5.86643	5.68971	5.25148
1564074_at		4.69336	4.59764	4.78783	4.75893	4.66675	4.6701	4.82979	4.55997	4.73966	4.79062	4.69644	4.86057	4.75642	4.67745	4.65805	4.94214	4.62065	4.66413	4.72039	4.85483	4.70416	4.66062	4.74926	4.84187	4.89556	4.83125	4.66772	4.62042	4.80993
1564077_at		5.27983	5.51489	5.11846	5.25723	5.29768	5.74149	5.80693	4.99295	5.41672	4.85092	4.91826	4.62928	5.44555	5.02504	5.15558	5.4147	4.67754	4.78855	4.823	5.38459	5.02799	5.23289	5.36013	5.97743	4.47607	5.13179	5.18258	4.91267	5.63849
1564107_at		3.82192	3.98738	4.18815	4.05869	3.95228	4.24672	4.0134	3.96135	3.87671	4.03058	3.75838	3.95812	4.00883	3.73647	3.73127	3.77202	3.8649	3.83466	3.83466	3.93432	3.80484	3.95468	3.92391	3.91589	3.79184	4.0113	4.13789	3.8072	4.02594
1564128_at		3.83168	3.79756	3.80527	3.85096	3.74071	3.70514	3.82684	3.81685	3.82192	3.75771	3.73593	3.74563	3.76559	3.87867	3.91251	3.81289	3.64192	3.85118	3.87854	3.92126	3.7723	3.70228	3.83053	3.8864	3.75387	3.72768	3.70672	3.80064	3.87646
1564129_a_at		8.02303	7.99951	7.85634	8.04124	7.98791	8.36576	7.85901	7.74683	8.2049	8.29471	8.08414	8.42524	8.23549	7.84063	8.17553	8.03869	8.33327	8.06405	8.10186	8.25673	7.80008	8.07267	8.01919	8.30389	8.14899	8.17233	7.83347	7.93545	7.88679
1564130_x_at		4.26843	4.40267	3.8649	4.12047	4.21877	3.9754	4.12633	4.07502	4.03378	4.17597	3.91134	4.22873	4.04987	4.08844	4.33207	4.30348	4.13634	4.28896	4.18613	3.94392	4.22695	4.009	4.22512	4.16692	4.34152	4.11586	3.98631	4.28032	4.02995
1564134_at		4.24583	4.14541	4.19527	4.37761	4.22956	4.5441	4.2607	4.2009	4.17527	4.29172	4.16446	4.19376	4.13789	4.12757	4.07044	4.14704	4.28095	4.12516	4.25912	4.22054	4.42018	3.9853	4.23984	4.18558	4.19847	4.2301	4.11638	4.15209	4.04284
1564143_at		7.37912	7.37594	7.41898	7.26594	7.30635	7.6489	7.47615	7.31403	7.26043	7.52248	7.4499	7.40843	7.43203	7.28974	7.54895	7.41104	7.57297	7.37285	7.36031	7.4754	7.4514	7.41509	7.29495	7.31569	7.28967	7.32374	7.34694	7.46019	7.3602
1564148_at		6.24706	6.39655	6.46911	6.31958	6.56796	6.30438	6.32636	6.32087	6.35842	6.37525	6.53413	6.43043	6.43019	6.44167	6.29988	6.29669	6.23753	6.34622	6.68228	6.36495	6.28061	6.36942	6.30781	6.35369	6.39393	6.51862	6.65931	6.37914	6.41748
1564154_at		7.54729	7.784	7.47631	7.67509	7.72431	8.05351	7.59063	7.59042	7.73017	7.65448	7.41782	7.92974	7.64149	7.46416	7.89998	7.2696	7.71402	7.79856	7.63724	7.52091	7.77621	7.61185	7.50602	8.03631	7.58774	7.77148	7.67578	7.57977	7.44851
1564155_x_at		8.11685	8.40338	7.90327	8.00965	7.85661	8.26611	7.87114	7.83254	8.02951	7.98854	8.1134	8.46934	8.12831	7.96378	8.36219	8.04112	8.52727	8.21642	7.95158	7.87083	8.25275	8.1639	7.96865	8.51557	8.08114	8.20387	8.13	8.0167	7.94027
1564192_at		3.89133	3.86515	4.00576	3.9132	4.01872	3.86557	4.14685	3.84383	3.86368	3.93021	3.9395	4.08933	3.96765	3.86812	4.13484	4.01086	3.86294	3.8571	4.01563	4.11662	3.94149	3.93721	3.9666	3.85681	3.95741	3.89068	3.82616	3.91928	3.97905
1564215_at		4.97768	5.1679	5.16927	5.15404	5.07288	5.07828	5.02382	4.97431	5.08037	5.01569	5.05254	5.08547	5.0676	4.94903	5.22301	5.22019	5.13046	4.85593	5.16686	5.08846	5.053	5.15637	4.86901	5.04697	5.33569	5.12772	4.96307	5.1128	5.08377
1564227_at		7.83734	6.64551	7.34259	6.78465	7.14649	7.34326	6.92693	6.96761	6.57829	6.76678	7.52863	6.23543	6.48151	6.19032	6.32629	6.57353	7.08658	6.45602	7.04995	6.83571	6.7412	6.47598	7.06075	6.50371	6.56107	6.70515	6.91874	6.8635	7.47345
1564232_at		6.51871	6.53756	6.28761	6.33331	6.36383	7.05636	7.05907	6.39121	6.36022	6.59634	5.81819	6.24866	6.42339	6.42896	6.1987	6.32161	6.25568	5.94433	6.01253	5.88588	6.2941	7.09765	6.31689	6.12089	6.67564	5.89667	6.21582	6.18573	6.35429
1564236_at		4.75458	4.91798	5.11452	4.50434	5.22982	6.76095	5.07102	5.17813	4.89977	4.89303	5.11786	5.50436	5.02786	4.74902	5.08104	4.89795	5.08687	5.91738	5.74009	4.85092	5.08523	5.93528	4.58583	5.43204	5.04278	5.13728	5.10808	4.95202	5.24032
1564237_at		6.6181	6.09868	6.51125	6.35884	6.28328	6.26852	6.17838	6.00681	6.17809	6.59339	5.95767	6.33331	6.03355	6.10071	6.30137	6.15989	6.27841	6.25673	6.1868	6.1886	6.07674	6.39077	6.2231	6.09132	5.95717	6.77483	5.98131	6.03942	6.39662
1564248_at		7.44052	7.19106	8.38822	8.67272	9.56427	8.69199	7.67918	8.16853	8.68904	9.14798	8.23111	7.96423	8.07139	7.25659	8.72467	7.34687	7.51901	7.02074	8.41122	7.90286	7.56316	7.8694	7.48843	8.21832	8.06933	8.87347	8.48955	9.91745	8.21881
1564259_at		6.39509	6.22003	6.1661	6.24262	6.34662	6.42957	6.09448	6.45407	6.36478	6.53126	6.37284	6.21345	6.5562	6.16267	6.4581	6.23759	6.64512	6.3915	6.31971	6.27077	6.46482	6.29016	6.24548	6.45027	6.38006	6.40571	6.39831	6.21123	6.45618
1564262_at		4.95354	5.29873	5.31485	5.07673	5.41365	5.34513	5.22763	5.28579	5.37526	5.22172	5.11259	5.35499	5.36534	5.10451	5.16279	5.29836	5.36707	5.19201	5.08649	5.23396	5.26491	5.23047	4.97695	5.36514	5.24752	5.12756	5.39656	5.36826	5.18505
1564264_at		6.10106	6.34567	6.06273	6.07358	6.31831	6.21926	6.08664	6.13573	6.11635	6.13972	5.95505	6.42681	6.07435	6.0837	6.35504	6.09813	6.01887	6.39386	6.08884	6.0415	6.13054	6.14831	6.04998	6.33129	6.03345	6.40718	6.1911	6.03857	6.00526
1564273_at		4.50551	4.32493	4.65822	4.58871	4.6987	4.70782	4.39237	4.57297	4.47607	4.61508	4.66578	4.51641	4.5286	4.41347	4.39483	4.28323	4.40162	4.31282	4.65436	4.36568	4.31401	4.49722	4.38059	4.45468	4.56943	4.40017	4.4691	4.57872	4.52604
1564291_at		5.33994	5.63895	5.46691	5.40139	5.41395	5.28777	5.4697	5.26464	5.50766	5.52975	5.7012	5.41515	5.53666	5.4085	5.61253	5.33871	5.69953	6.08254	5.52695	5.46142	5.41965	5.51574	5.4352	5.39625	5.42425	5.67374	5.48929	5.36619	5.2624
1564292_at		4.2771	4.66237	6.08538	4.26801	4.16672	4.2191	4.16635	4.27891	4.28113	4.47778	4.62197	5.5423	4.70188	4.1414	4.39328	4.31785	4.58071	4.19423	5.1542	4.20947	4.25269	4.22873	4.3866	4.4382	4.23723	4.29374	4.33832	4.2563	4.25875
1564294_at		4.39951	4.3229	4.36367	4.27164	4.36367	4.35117	4.49546	4.45252	4.3878	4.42986	4.53987	4.40072	4.54628	4.56544	4.31416	4.30362	4.57893	4.43875	4.31638	4.3285	4.4011	4.39328	4.35792	4.34581	4.48053	4.23681	4.2991	4.45138	4.39483
1564306_at		6.09062	5.78749	6.28073	5.76276	6.97479	6.09868	6.23351	6.29304	5.85909	6.1934	6.61731	5.7998	6.11082	5.88905	5.93676	5.56905	6.03891	5.92416	5.92039	5.7057	6.05296	5.83474	5.62918	6.14301	5.877	5.90254	6.29437	6.00812	6.14301
1564317_at		6.54891	6.76453	6.54176	6.19808	6.57066	6.64006	6.5592	6.58903	6.52093	6.50934	6.4501	7.11169	6.62447	6.48117	6.4959	6.55876	6.82299	7.01316	6.80368	6.50845	6.74418	6.48099	6.50767	6.60455	6.50473	6.7008	6.67662	6.37068	6.56805
1564336_at		8.13143	8.3304	8.03685	8.08129	8.16474	8.15509	8.09573	8.02659	8.14544	8.09735	8.35591	8.42242	8.12047	8.19018	8.32933	8.07665	8.43877	8.40368	8.13237	8.08365	8.31713	8.16877	7.96464	8.37213	8.14195	8.24323	8.32378	8.0858	7.9867
1564351_at		5.0967	5.3145	5.37256	5.10498	5.32581	5.21427	5.21087	5.13957	5.15941	5.29992	5.22452	5.41084	5.31191	5.15517	5.15669	5.28131	5.27483	5.45463	5.31512	5.27941	5.36177	5.24482	5.21573	5.22238	5.07472	5.41928	5.34906	5.37827	5.22861
1564358_at		5.06168	6.24613	5.02063	5.98953	5.84554	5.00391	4.81209	4.86974	7.43851	5.13298	5.72133	5.0122	8.27658	5.20821	5.60216	7.6588	4.99195	5.15394	5.09917	8.05338	6.58677	5.25164	5.69989	5.21948	5.11194	6.26272	7.98152	6.57732	4.81906
1564368_a_at		4.82792	4.96167	4.93888	4.94214	5.09566	4.90791	4.97936	4.77645	4.94126	4.98854	4.66563	4.93585	4.90496	4.87142	4.81906	4.79723	4.93339	5.07842	5.05418	4.93232	4.89662	5.00337	4.89822	5.03018	5.03687	4.82659	4.95809	4.92093	4.90732
1564369_at		7.5707	7.73086	7.71402	7.75788	8.29277	7.85724	7.76004	7.45962	8.30047	7.74372	7.97879	8.10622	7.8213	8.15095	7.85128	7.74843	7.70334	7.83371	7.57967	8.27137	8.01464	7.92935	7.84931	7.62059	8.57062	7.69888	7.84899	7.63251	8.75035
1564378_a_at		7.521	7.00903	8.06924	7.6838	6.85752	7.11038	6.71627	7.3384	7.33219	8.97237	8.60262	7.20309	6.8132	7.95371	7.5722	7.23345	8.14764	8.19875	7.70281	8.08403	8.04542	7.45247	7.57569	7.01634	8.56707	6.72628	7.40645	7.01679	7.38197
1564379_at		6.13544	6.4399	6.78244	6.32704	6.54024	6.64959	6.45416	6.55694	6.40198	6.6641	6.56603	6.4923	6.42541	6.24243	6.34122	6.41652	6.38674	6.59943	6.4693	6.47891	6.38674	6.34507	6.47254	6.35765	6.33587	6.62701	6.48576	6.37743	6.47707
1564389_at		5.37129	5.56905	5.55686	5.89136	5.66742	5.89702	5.84511	5.70391	5.61713	5.7421	5.76082	5.96692	5.80652	5.65372	5.72093	5.42326	6.00154	5.58492	5.68576	5.57135	5.88798	5.83518	5.58877	6.03857	5.47417	5.44312	5.55492	5.91822	5.49982
1564391_at		7.0562	7.32853	6.96275	7.13094	7.05586	7.20628	7.23105	7.11375	7.15276	7.34879	7.35555	7.08163	7.33955	7.28377	7.29441	7.19578	7.39176	7.1511	6.96153	7.15929	7.24708	7.19856	7.20662	7.40606	7.40769	7.37795	7.12509	7.18012	7.008
1564405_at		4.06922	3.92308	3.86884	3.8241	3.85612	3.84301	4.02702	3.68709	4.02942	3.76001	3.71539	3.86413	3.88423	3.8212	3.84612	3.85854	3.84374	3.85556	3.79133	3.86857	3.76128	3.89442	3.86988	3.85013	3.80064	3.86884	3.79445	3.83725	3.76833
1564407_a_at		6.91624	6.78228	6.76498	6.72312	6.84892	6.8838	6.80547	6.86478	6.79235	6.93008	6.64692	6.87214	6.89881	6.71369	6.77876	6.82826	6.92712	6.49375	7.07138	7.15379	6.94104	6.91974	6.80628	6.55796	6.79786	6.78494	6.94453	6.59634	6.63091
1564424_at		6.9559	6.94504	8.53231	8.70676	8.6196	9.61106	9.49264	8.68106	8.33548	7.76389	8.35242	8.54857	7.33519	6.25511	7.67069	7.66819	6.03033	7.20222	10.5263	8.89319	9.34833	8.1307	8.01946	7.77584	7.45362	7.59527	8.41699	8.77497	8.80739
1564429_at		6.98417	6.83342	6.89329	6.91848	7.04532	6.99817	6.94895	6.75441	6.8755	6.99674	7.00835	7.02976	6.96461	7.01126	7.00416	6.87841	6.87692	6.88555	6.82569	6.74256	6.88287	6.94725	7.01302	7.01951	7.1199	6.87155	6.81813	6.99022	7.01477
1564430_at		5.24783	5.57666	5.71725	5.49742	5.36936	5.74618	5.50641	5.39667	5.5003	5.46937	5.40355	5.5879	5.68484	5.51122	5.52975	5.34387	5.73493	5.53496	5.45273	5.51037	5.75958	5.62703	5.43626	5.59333	5.4339	5.58435	5.65474	5.60061	5.54387
1564438_at		5.35617	5.38965	6.23297	5.77704	6.5745	6.09753	5.42009	7.24612	5.45968	5.95142	5.71377	5.6184	5.41459	5.35719	5.52245	5.43154	5.52581	5.32277	5.95601	6.03501	5.48439	5.63786	5.52131	5.26854	5.50007	5.74016	6.10448	5.39573	6.25982
1564451_at		4.96965	4.91639	4.9632	4.91813	5.19292	4.95218	4.94428	4.82614	5.13678	5.28097	5.09655	5.0286	5.11528	5.05218	4.98305	5.08232	5.01923	5.12659	5.03329	5.09594	5.04016	4.8563	4.95927	5.41977	5.21099	5.27327	5.27526	4.96597	4.91198
1564468_at		3.77785	3.74232	3.85904	3.73981	3.89895	3.75586	3.86515	3.81172	3.79502	3.73019	3.74031	3.75771	3.78973	3.71673	3.70048	3.79694	3.86812	3.60964	3.88694	3.78046	3.79133	4.30695	3.76456	3.80454	3.88694	3.72857	3.76504	3.78159	3.7883
1564472_at		4.93734	4.95561	4.74255	4.64502	4.79578	4.9933	4.85197	4.8079	4.74237	4.93167	4.72584	4.84623	4.82061	4.71352	4.76448	4.84945	4.7458	4.96841	4.76022	4.85906	4.68742	4.9291	4.74387	4.78201	4.80235	4.90232	4.91364	4.76022	4.74139
1564479_a_at		7.41385	7.19728	8.02478	7.17336	7.26291	7.22316	7.38626	7.39731	7.48313	7.38532	7.35665	9.8796	7.2709	7.28197	7.37729	7.38494	7.44147	10.4206	7.52237	7.14513	7.35921	7.44147	7.09718	7.54323	7.15551	7.71464	7.14352	7.15121	7.123
1564498_at		7.89801	8.16626	7.84908	7.64296	7.83103	7.84391	7.82117	7.88721	8.00742	7.83953	8.05896	8.00753	7.82521	7.48452	7.8786	8.04295	7.82037	8.42811	8.07854	7.94648	7.70065	7.72249	7.91585	8.00631	7.78361	8.45488	7.74237	7.71684	7.73414
1564499_at		5.86	4.4499	4.68187	4.69885	4.72286	4.51703	4.82908	4.89764	4.88899	4.88117	4.55125	4.6975	4.76947	4.88637	4.71872	4.58998	4.76947	4.92297	4.57103	4.7864	5.3231	4.69626	4.86202	4.49295	4.74078	4.7105	4.6603	4.59885	4.53438
1564510_at		5.73362	5.88336	5.82228	5.81242	5.81531	6.05078	5.9357	5.99108	5.98877	6.1771	6.02101	5.95859	6.2897	5.95397	5.87355	5.90003	5.94517	6.11971	5.90757	5.74461	5.76402	5.85384	5.67374	6.07833	5.97545	6.06347	5.75844	6.03015	5.8057
1564544_x_at		6.95181	7.10896	6.78922	6.85017	6.82735	6.88723	6.93512	6.96153	6.96341	7.13119	6.97938	6.76506	6.86382	7.02288	7.00223	7.14392	6.78996	7.22172	6.80282	6.90225	7.05912	7.25803	6.78509	7.03295	7.0761	7.01669	6.85024	7.02851	6.81787
1564545_a_at		5.65322	5.92721	5.75866	5.69846	5.87969	5.7428	5.74107	5.76172	5.82069	5.93332	5.72617	6.18809	5.86521	5.93441	5.83802	5.90619	5.88322	6.24286	5.68971	5.82774	5.71386	6.02179	5.83723	6.1746	5.86062	5.83781	5.88744	5.73668	5.61014
1564547_x_at		3.87182	4.25203	4.56936	4.36997	4.49579	4.3541	4.08428	4.33732	4.07002	4.18626	4.13207	4.27749	4.08471	3.96283	4.34693	4.18949	4.55793	4.38191	4.39525	4.64502	4.355	4.11759	4.04479	4.20587	4.19701	4.30021	4.27923	4.11324	4.23346
1564552_at		6.50099	6.68084	6.72638	6.83032	6.65822	7.38074	6.89073	6.73645	6.92447	6.77378	6.58777	7.02651	6.81004	6.79931	6.91547	6.55486	6.85003	6.77378	6.57808	7.02462	6.95259	6.83526	6.75808	6.84624	6.64752	6.82028	6.94302	6.7072	6.5815
1564567_at		3.8987	4.02995	3.89827	3.86753	3.82439	3.84662	3.89095	3.89041	3.80172	3.73689	4.00734	3.78568	3.78344	3.84159	3.88694	3.7034	3.9943	3.95531	3.9758	3.84374	3.87646	3.78028	3.84792	3.84561	3.86188	4.09279	3.88423	3.88327	3.83653
1564568_at		5.55204	5.02786	6.57186	5.77243	5.50937	5.96514	5.61287	5.84781	5.51425	5.67236	5.58291	5.40557	5.44259	5.14769	5.38361	5.1168	5.38291	5.35489	5.68346	5.48688	5.29836	5.26871	5.42681	5.3899	5.28647	5.58831	5.8417	5.51314	5.60521
1564580_at		3.86675	3.89271	3.92246	3.93163	3.97421	3.87207	3.86699	4.13415	3.90374	3.74379	3.84612	3.94789	3.92624	3.78259	3.95154	3.81628	3.69768	3.67486	3.94923	3.97752	3.87797	3.87953	3.90569	3.9758	3.90593	4.12798	3.96611	3.91569	3.91569
1564610_at		4.02054	4.03195	3.95513	3.91928	4.06141	3.92429	3.91663	3.99951	3.9098	3.82533	3.86461	3.97795	3.99461	4.04592	3.86461	3.97864	4.00063	4.05032	3.87323	3.84612	3.97036	3.87082	3.98066	3.94617	3.99091	3.96346	4.01077	3.93714	3.83905
1564620_at		5.82416	6.18146	5.91583	5.92018	5.85938	5.8595	6.03259	5.89834	5.87322	5.87164	6.01514	6.19655	5.9283	6.05245	5.95159	5.93017	5.90483	5.90067	5.8734	6.14451	5.96008	6.0128	5.81429	6.15814	6.12776	5.97909	5.97438	5.72497	5.88966
1564626_at		6.67287	6.25164	6.48984	6.49425	6.4704	6.44764	6.44979	6.37005	6.63965	6.2897	6.53421	6.6535	6.55788	6.65186	6.74149	6.51246	6.4619	6.33748	6.4894	6.56872	6.44236	6.60552	6.61122	6.70344	6.65611	6.38475	6.67493	6.66703	6.37264
1564628_at		4.30135	4.31621	4.42895	4.15711	4.331	4.15008	4.12725	4.30312	4.3252	4.05849	4.2986	4.11875	4.26916	4.24272	4.23815	4.03544	4.18949	4.12384	4.18743	4.17505	4.11155	4.20769	4.02332	4.11446	4.22671	4.31692	4.23144	4.22842	4.07502
1564631_at		3.60005	3.47048	3.69321	3.53806	3.52177	3.59328	3.47048	3.48492	3.52766	3.51912	3.57337	3.81836	3.55301	3.59925	3.55671	3.73981	3.50523	3.52766	3.51912	3.5307	3.59612	3.48492	3.58843	3.51912	3.50016	3.5818	3.59328	3.51912	3.48492
1564632_at		6.69509	7.02715	7.03966	6.66552	7.05491	7.01661	6.81666	6.97237	6.80847	6.74727	7.02094	7.08433	6.89454	6.86337	6.86337	6.88629	6.99597	7.21822	7.00066	6.86757	6.74471	6.89799	6.75662	6.79055	6.97071	6.84586	7.00977	6.70498	6.81279
1564654_at		6.16696	6.36663	6.24331	6.35624	6.34291	6.45424	6.24346	6.44176	6.42429	6.54611	6.54265	6.67136	6.85265	6.70892	6.40578	6.41207	6.44145	6.40299	6.28226	6.54899	6.34066	6.53785	6.48346	6.66752	6.70313	6.28274	6.83057	6.44462	6.50207
[truncated: 53,037 more rows]

## Sheet: raw_counts_GSE110590
NAME (Gene name already added to the dataset)	A11-BRAIN-MET-RNA	A11-CELEB-MET-RNA	A11-LIV-MET-RNA	A11-LUNG-MET-RNA	A11-PT-FFPE-RNA	A11-RIB-MET-RNA	A12-AdrenalG-Met-RNA	A12-LIV-MET-RNA	A12-LN-Met-subcarinal-RNA	A12-PleuraMet-RNA	A12-PRIMT020076B-RNA	A12-RLL-MET-RNA	A12-SkullMet-RNA	A15-ChestWallMet-RNA	A15-LiverMet-RNA	A15-LN-MET-RNA	A15-LUNG-MET-RNA	A15-MediastnMet-RNA	A15-PRIMT070427B-RNA	A17-3-LivMet-1-RNA	A17-9-ChestMet-RNA	A17-Primary-FFPE-RNA	A1-ADRE-MET2	A1-AX-LN-MET-RNA	A1-LIV-MET2	A1-LUNG-MET	A1-PRIMT-2	A1-SPIN-MET1	A20-AdrenalMet-RNA	A20-BrainMet-RNA	A20-LivMet-RNA	A20-LungMet-L-RNA	A20-LungMet-R-RNA	A20-Primary-FFPE-RNA	A23-BrainMet-RNA	A23-BrainMet-2-RNA	A23-BrainMet-3-RNA	A23-LN-Met-2010postT-FFPE-RNA	A23-PleuraMet-RNA	A23-PTcore-2009-FFPE-RNA	A26-Lung-Met-1-RNA	A26-Lung-Met-2-RNA	A26-Primary-FFPE-RNA	A26-SoftTissueMet-RNA	A28-AdrenalMet-RNA	A28-DuraMaterMet-RNA	A28-LivMet-1-RNA	A28-LungMet-LLL-RNA	A28-LungMet-RUL-RNA
[truncated: 17,106 more rows]
[truncated: 34 more columns]

[truncated: 40 more sheets: raw_counts_GSE184869, Figure 1a, Figure 1b, Figure 1c, Figure 1d, Figure 1e, Figure 1f, Figure 1g, Figure 1h, Figure 1i, Supplementary figue 1b, Supplementary figure 1c, Supplementary figure 1e, Supplementary figure 1f, Supplementary figure 1g, Supplementary figure 1h, Supplementary figure 1i, Supplementary figure 1j, Supplementary figure 1k, Supplementary figure 1l …]
